# Supplementary material for: (E,E)-1-Methyl-2,6-distyrylpyridinium iodide
Source: Acta Crystallogr Sect E Struct Rep Online. 2010 Jun 26;66(Pt 7):o1793. doi: 10.1107/S1600536810018519 (PMC3006972; doi:10.1107/S1600536810018519)
Supplement: Supplementary file 2 [file e-66-o1793-Isup2.hkl]

# 
# h,k,l, Fc-squared, Fo-squared, sigma(Fo-squared) and status flag 
# 
data_I
_shelx_title ' x10006 in C2/c' 
_shelx_refln_list_code          4 
_shelx_F_calc_maximum      689.35 
_exptl_crystal_F_000      1696.00 
_reflns_d_resolution_high  0.8285 
 
loop_ 
 _symmetry_equiv_pos_as_xyz 
 'x, y, z' 
 '-x, y, -z+1/2' 
 'x+1/2, y+1/2, z' 
 '-x+1/2, y+1/2, -z+1/2' 
 '-x, -y, -z' 
 'x, -y, z-1/2' 
 '-x+1/2, -y+1/2, -z' 
 'x+1/2, -y+1/2, z-1/2' 
 
_cell_length_a    18.7309 
_cell_length_b     9.5687 
_cell_length_c    19.9829 
_cell_angle_alpha  90.000 
_cell_angle_beta   90.279 
_cell_angle_gamma  90.000 
 
_shelx_F_squared_multiplier     1.000 
 
loop_ 
 _refln_index_h 
 _refln_index_k 
 _refln_index_l 
 _refln_F_squared_calc 
 _refln_F_squared_meas 
 _refln_F_squared_sigma 
 _refln_observed_status 
   2   0   0     3876.26     4156.46    118.62 o 
   4   0   0   199321.44   199660.09   8640.91 o 
   6   0   0   118283.51   121370.66   3254.62 o 
   8   0   0     2089.71     2203.67     88.35 o 
  10   0   0   127947.84   144116.16   4881.76 o 
  12   0   0    33982.69    35043.55    724.31 o 
  14   0   0     6452.62     6759.42    144.44 o 
  16   0   0    31061.34    30201.66    631.70 o 
  18   0   0     2702.93     3003.18    104.53 o 
  20   0   0     6929.25     7139.93    234.50 o 
  22   0   0    11921.17    11169.64    750.54 o 
   1   1   0     1254.79     1431.01     29.97 o 
   3   1   0    49782.71    51590.95   1038.74 o 
   5   1   0      714.49      825.20     20.44 o 
   7   1   0    34747.82    35472.90    691.33 o 
   9   1   0    62727.17    69286.97   1448.28 o 
  11   1   0       23.57       49.40      9.33 o 
  13   1   0    31622.73    32288.34    458.68 o 
  15   1   0     7449.55     7759.59    121.62 o 
  17   1   0     3183.19     3358.46     69.08 o 
  19   1   0     9637.85    10574.16    221.42 o 
  21   1   0     2901.60     2944.14     79.47 o 
   0   2   0    42388.51    44276.85   1991.02 o 
   2   2   0       52.04        7.80      5.16 o 
   4   2   0       39.92       62.27      6.71 o 
   6   2   0     2243.62     2311.41     52.06 o 
   8   2   0       13.51       -7.58      8.07 o 
  10   2   0     2515.89     2614.53     62.56 o 
  12   2   0      106.95      137.64      8.63 o 
  14   2   0      156.84      196.57      9.56 o 
  16   2   0     1765.42     1851.65     40.78 o 
  18   2   0      214.71      233.32     11.83 o 
  20   2   0     3767.40     3616.26     95.61 o 
  22   2   0      204.94      192.28     15.15 o 
   1   3   0    26702.80    27816.76    610.88 o 
   3   3   0    34267.47    33606.77    766.95 o 
   5   3   0      258.20      271.81     10.99 o 
   7   3   0    14033.19    14322.29    308.81 o 
   9   3   0     9413.17     9451.20    202.72 o 
  11   3   0       18.57       46.70      7.22 o 
  13   3   0    13100.27    12573.27    175.19 o 
  15   3   0     5256.80     5149.08    129.01 o 
  17   3   0      929.87      966.40     26.41 o 
  19   3   0    12166.31    12287.46    240.29 o 
  21   3   0      683.41      780.84     22.52 o 
   0   4   0    50474.11    49382.53   1781.04 o 
   2   4   0    45231.28    47213.91   1151.11 o 
   4   4   0    36159.12    36054.89    990.14 o 
   6   4   0    56350.91    58760.83   1561.27 o 
   8   4   0     3592.42     3771.67    101.49 o 
  10   4   0    57590.09    55457.98    842.20 o 
  12   4   0    51757.84    49299.41    698.48 o 
  14   4   0     3150.81     3148.56     65.43 o 
  16   4   0    33389.77    33864.14    832.54 o 
  18   4   0     5442.87     5483.55    125.02 o 
  20   4   0    10427.29    10358.51    229.83 o 
   1   5   0    21966.93    23234.75    590.64 o 
   3   5   0    47982.11    48467.75   1342.64 o 
   5   5   0     8962.15     9295.65    262.76 o 
   7   5   0    30758.34    30076.09    458.25 o 
   9   5   0    26420.39    24831.27    350.15 o 
  11   5   0     3113.63     2900.05     50.52 o 
  13   5   0    21845.43    21452.18    440.11 o 
  15   5   0    17243.88    16904.59    319.84 o 
  17   5   0     4077.23     4049.65    103.40 o 
  19   5   0     8628.98     8731.76    213.09 o 
   0   6   0    16663.57    17016.57    506.79 o 
   2   6   0     4772.61     4820.71    102.42 o 
   4   6   0     5277.00     4860.30     81.05 o 
   6   6   0     7273.06     6956.47    114.45 o 
   8   6   0        0.14       42.80      7.11 o 
  10   6   0     6082.17     6001.71    106.07 o 
  12   6   0      156.09      199.25     11.19 o 
  14   6   0       54.98       81.75      9.74 o 
  16   6   0     1513.46     1526.45     43.04 o 
  18   6   0     1095.11     1088.93     31.09 o 
   1   7   0     1978.15     1848.97     31.37 o 
   3   7   0     4244.58     4109.75     66.30 o 
   5   7   0      547.39      521.88     15.24 o 
   7   7   0      131.57      160.36      9.29 o 
   9   7   0     1666.24     1749.21     34.54 o 
  11   7   0       41.50       73.80      9.21 o 
  13   7   0     1173.41     1275.97     34.74 o 
  15   7   0     3359.64     3363.89     78.06 o 
  17   7   0      850.84      868.63     28.61 o 
   0   8   0    25404.23    25122.26    589.93 o 
   2   8   0     5530.10     5426.87     88.03 o 
   4   8   0    14812.48    14882.65    245.17 o 
   6   8   0    33477.75    34473.25    607.91 o 
   8   8   0     5789.19     6355.73    130.63 o 
  10   8   0    23502.36    24860.34    536.23 o 
  12   8   0     9276.23     9501.04    208.29 o 
  14   8   0      917.71      964.68     38.69 o 
  16   8   0    10429.79    10511.52    418.86 o 
   1   9   0     5488.65     5385.38     94.61 o 
   3   9   0    34996.04    35010.96    627.62 o 
   5   9   0      726.30      737.46     20.90 o 
   7   9   0     7958.75     8329.18    168.93 o 
   9   9   0    11831.01    12313.74    267.96 o 
  11   9   0       26.68       60.56      8.74 o 
  13   9   0     9587.19     9179.70    312.09 o 
   0  10   0     9025.41     8954.70    278.32 o 
   2  10   0     1550.31     1688.72     35.61 o 
   4  10   0     1886.70     2037.31     41.21 o 
   6  10   0    14345.25    15062.78    314.45 o 
   8  10   0       37.86       82.18     10.57 o 
  10  10   0    11248.44    11424.70    340.98 o 
   1  11   0      164.04      146.48      8.04 o 
   3  11   0      281.32      274.30     10.22 o 
   5  11   0        9.20       48.76      7.41 o 
 -21   1   1     2495.98     2434.61     67.22 o 
 -19   1   1     5955.20     6397.07    135.16 o 
 -17   1   1    19705.64    20814.74    401.17 o 
 -15   1   1      185.97      210.68      9.16 o 
 -13   1   1    21048.09    20933.90    286.65 o 
 -11   1   1    22063.79    22811.89    512.18 o 
  -9   1   1     8583.42     9932.87    211.25 o 
  -7   1   1    46374.13    47336.45   1102.99 o 
  -5   1   1    33532.22    35450.52    713.47 o 
  -3   1   1    15453.40    16235.73    285.25 o 
  -1   1   1     9464.08    10172.28    207.66 o 
   1   1   1      593.63      568.02     20.01 o 
   3   1   1     2095.97     2335.45     49.16 o 
   5   1   1    86229.76    93124.93   1751.91 o 
   7   1   1      455.40      549.26     15.29 o 
   9   1   1    31239.80    33167.05    689.72 o 
  11   1   1    10972.45    11103.51    253.50 o 
  13   1   1     4001.75     4025.00     63.86 o 
  15   1   1    24284.37    25003.22    380.24 o 
  17   1   1     1741.36     1801.79     40.29 o 
  19   1   1     9216.88     9713.93    206.11 o 
  21   1   1     5119.75     5123.39    145.71 o 
 -22   2   1     1701.71     1568.80     55.69 o 
 -20   2   1    25771.73    26346.65    665.96 o 
 -18   2   1    10727.73    11197.36    217.57 o 
 -16   2   1    20685.63    21099.92    378.58 o 
 -14   2   1    41815.80    42593.07    689.13 o 
 -12   2   1     1257.00     1457.16     24.89 o 
 -10   2   1    35221.23    35907.21    750.34 o 
  -8   2   1    23412.19    24322.29    481.60 o 
  -6   2   1    11471.42    11945.25    241.45 o 
  -4   2   1   116310.37   116134.05   2443.24 o 
  -2   2   1    13560.36    13854.55    253.27 o 
   0   2   1   154786.62   153037.22   4665.97 o 
   2   2   1   178943.39   169068.39   4775.11 o 
   4   2   1      751.55      575.40     19.13 o 
   6   2   1    64617.03    66469.50   1330.42 o 
   8   2   1    65797.95    70765.31   1410.27 o 
  10   2   1     3059.50     3208.60     74.80 o 
  12   2   1    86569.07    85926.32   1325.17 o 
  14   2   1    24347.41    24459.94    389.61 o 
  16   2   1     8457.39     8490.12    164.90 o 
  18   2   1    21863.15    23241.35    575.10 o 
  20   2   1     4330.93     4453.68    118.29 o 
  22   2   1     6612.76     6318.27    193.34 o 
 -21   3   1     1980.42     2017.95     65.14 o 
 -19   3   1     6062.56     6004.81    119.65 o 
 -17   3   1     6523.89     6823.67    155.18 o 
 -15   3   1     2705.50     2666.05     63.79 o 
 -13   3   1     9175.62     8649.04    125.63 o 
 -11   3   1    40252.02    39319.40    581.17 o 
  -9   3   1      325.67      353.15     16.76 o 
  -7   3   1    72084.33    72801.17   1557.97 o 
  -5   3   1    47191.83    48141.59   1020.68 o 
  -3   3   1     3116.82     2896.61     60.08 o 
  -1   3   1    96900.18    97795.57   2495.37 o 
   1   3   1      571.91      518.95     18.38 o 
   3   3   1    89764.42    85184.55   2803.83 o 
   5   3   1    72099.26    72829.44   1732.12 o 
   7   3   1       42.98      110.08     10.88 o 
   9   3   1    66577.52    69020.52   1433.75 o 
  11   3   1    14991.38    13544.84    214.35 o 
  13   3   1     5056.26     4959.15     78.40 o 
  15   3   1    35169.16    36151.83    691.65 o 
  17   3   1     1902.29     1997.57     50.18 o 
  19   3   1     7235.96     7265.58    144.96 o 
  21   3   1     8705.86     8591.52    285.54 o 
 -20   4   1     5177.17     4984.39    112.11 o 
 -18   4   1      612.38      643.50     21.72 o 
 -16   4   1      807.35      808.14     21.42 o 
 -14   4   1      285.13      277.69     11.40 o 
 -12   4   1     5767.29     5682.25    100.68 o 
 -10   4   1      709.18      680.46     14.75 o 
  -8   4   1      758.97      583.49     22.75 o 
  -6   4   1      200.84      169.66     14.73 o 
  -4   4   1      351.40      261.94     19.10 o 
  -2   4   1     8807.74     9064.46    200.99 o 
   0   4   1      131.61      168.44     10.52 o 
   2   4   1    33792.55    36845.84    937.19 o 
   4   4   1     1005.35     1088.79     36.16 o 
   6   4   1    11407.72    12232.98    306.00 o 
   8   4   1      165.65      196.54     14.92 o 
  10   4   1      748.53      764.30     16.70 o 
  12   4   1     6191.33     5704.62     87.68 o 
  14   4   1     3256.21     3185.72     59.33 o 
  16   4   1      752.46      809.34     26.82 o 
  18   4   1     1337.04     1363.02     36.35 o 
  20   4   1     1050.97     1070.68     28.65 o 
 -19   5   1     2204.38     2249.47     58.68 o 
 -17   5   1     9131.54     9323.21    280.83 o 
 -15   5   1        2.08       32.86     10.29 o 
 -13   5   1     9822.80     9663.35    190.97 o 
 -11   5   1      781.36      874.99     23.61 o 
  -9   5   1       42.10       58.81      7.98 o 
  -7   5   1     5299.32     4983.09     79.15 o 
  -5   5   1    10932.80    11202.53    359.05 o 
  -3   5   1     8419.13     8933.49    288.69 o 
  -1   5   1    25458.68    27466.77    696.78 o 
   1   5   1     1391.71     1458.18     44.32 o 
   3   5   1    23345.06    26553.28    737.31 o 
   5   5   1     4736.64     4286.74    127.16 o 
   7   5   1       17.17       39.50      9.39 o 
   9   5   1     3859.09     3611.23     54.78 o 
  11   5   1     1333.04     1313.47     27.66 o 
  13   5   1     2083.11     2035.97     42.32 o 
  15   5   1      690.73      710.36     24.33 o 
  17   5   1     1634.33     1637.92     43.69 o 
  19   5   1      366.54      379.76     17.22 o 
 -18   6   1     3761.67     3772.93     94.57 o 
 -16   6   1    13799.96    14010.92    332.77 o 
 -14   6   1    23662.96    23683.51    476.07 o 
 -12   6   1     1258.47     1305.59     29.16 o 
 -10   6   1    58264.25    58153.30    950.88 o 
  -8   6   1    52849.51    52693.96    861.65 o 
  -6   6   1     7974.57     7917.44    123.95 o 
  -4   6   1    60584.49    57154.44    868.14 o 
  -2   6   1     7371.16     6710.15    155.71 o 
   0   6   1    20298.79    19167.26    347.50 o 
   2   6   1    35889.53    33363.92    607.93 o 
   4   6   1      874.23      835.00     21.26 o 
   6   6   1    20103.17    19200.29    293.50 o 
   8   6   1    25151.90    25052.48    380.09 o 
  10   6   1     1540.82     1596.66     33.61 o 
  12   6   1    32101.50    32066.00    590.80 o 
  14   6   1     4107.80     4046.14     96.40 o 
  16   6   1     1446.15     1459.01     50.31 o 
  18   6   1    18635.19    18799.21    431.49 o 
 -17   7   1    18490.01    18423.31    564.84 o 
 -15   7   1     2923.10     2887.45     80.31 o 
 -13   7   1    21547.55    21540.76    429.32 o 
 -11   7   1     5343.08     5653.59    108.25 o 
  -9   7   1     2501.71     2537.32     50.37 o 
  -7   7   1    17351.65    16875.93    257.20 o 
  -5   7   1    17106.98    16844.04    286.00 o 
  -3   7   1     9040.23     8663.11    141.72 o 
  -1   7   1    39399.30    35779.29    551.94 o 
   1   7   1     4346.45     3947.64     63.86 o 
   3   7   1    32533.61    30862.20    469.04 o 
   5   7   1    41124.83    40865.62    649.18 o 
   7   7   1      687.96      723.63     19.37 o 
   9   7   1    24305.90    24614.12    438.81 o 
  11   7   1    26611.47    27253.15    546.53 o 
  13   7   1     4248.79     4167.04     93.41 o 
  15   7   1    22106.76    21909.17    577.99 o 
  17   7   1     5131.30     4973.09    158.82 o 
 -16   8   1     1612.73     1557.01     66.14 o 
 -14   8   1     8920.29     9386.92    376.40 o 
 -12   8   1      250.34      255.28     13.53 o 
 -10   8   1     7614.87     7905.98    175.23 o 
  -8   8   1    10776.88    11365.29    228.88 o 
  -6   8   1     7343.23     7514.36    137.41 o 
  -4   8   1     8702.88     8674.17    150.71 o 
  -2   8   1      316.55      312.72     12.54 o 
   0   8   1     4516.72     4258.54     71.73 o 
   2   8   1    10013.32     9773.14    153.36 o 
   4   8   1       97.58      133.35     11.50 o 
   6   8   1     3581.34     3766.03     76.28 o 
   8   8   1     9007.20     9629.41    194.51 o 
  10   8   1     2496.61     2680.60     63.71 o 
  12   8   1     6966.49     7118.11    144.14 o 
  14   8   1     2103.26     2109.61     61.93 o 
  16   8   1      515.88      570.58     30.33 o 
 -13   9   1      225.88      202.55     12.05 o 
 -11   9   1     1108.59     1123.98     33.02 o 
  -9   9   1     1754.66     1863.09     46.26 o 
  -7   9   1     2437.28     2554.63     56.26 o 
  -5   9   1      498.84      457.71     17.54 o 
  -3   9   1       26.23       44.43     10.92 o 
  -1   9   1     2389.09     2305.38     43.64 o 
   1   9   1        6.16       38.93      8.32 o 
   3   9   1      141.71      136.81     10.16 o 
   5   9   1       73.91       90.37      8.57 o 
   7   9   1     3536.52     3584.75     76.15 o 
   9   9   1      381.94      433.94     18.29 o 
  11   9   1     2158.55     2090.87     49.91 o 
  13   9   1      657.18      687.98     24.28 o 
 -10  10   1     7835.20     7530.59    174.12 o 
  -8  10   1     9698.54     9681.58    223.78 o 
  -6  10   1      199.39      227.13     12.08 o 
  -4  10   1    11362.71    12045.99    234.57 o 
  -2  10   1     6315.33     6248.50    115.34 o 
   0  10   1     1387.50     1597.05     31.67 o 
   2  10   1    16347.73    16669.33    300.75 o 
   4  10   1     4606.39     4540.45     84.88 o 
   6  10   1     9388.97     9305.95    180.82 o 
   8  10   1    13033.63    13341.01    305.85 o 
  10  10   1        9.30       30.70      7.90 o 
  -5  11   1    12001.43    11798.84    304.48 o 
  -3  11   1     3344.68     3206.51     60.99 o 
  -1  11   1    24888.91    24358.63    435.43 o 
   1  11   1     3084.09     3178.76     63.16 o 
   3  11   1     8705.65     8772.24    186.62 o 
   5  11   1    21981.25    21267.71    439.90 o 
 -22   0   2     6609.77     5399.90    313.35 o 
 -20   0   2     9774.20     9874.64    319.28 o 
 -18   0   2    50724.59    52905.90   2274.47 o 
 -16   0   2       99.02      136.64     15.79 o 
 -14   0   2    33448.18    33873.18    613.91 o 
 -12   0   2    28255.18    27091.02    561.54 o 
 -10   0   2      346.89      552.08     38.76 o 
  -8   0   2    14677.01    13552.90    465.66 o 
  -6   0   2    49051.68    52268.79   1338.35 o 
  -4   0   2    53911.38    57648.74   1474.21 o 
  -2   0   2    46589.98    49599.60   1441.56 o 
   0   0   2    25948.42    21617.56    529.76 o 
   2   0   2    38019.96    39936.82    986.50 o 
   4   0   2    78519.09    81458.93   1995.47 o 
   6   0   2     4978.67     5183.25    155.20 o 
   8   0   2    87616.92    92189.87   2808.05 o 
  10   0   2    58635.60    64323.96   2177.36 o 
  12   0   2    31002.82    31965.23    659.19 o 
  14   0   2    55841.91    57185.99   1181.41 o 
  16   0   2     6648.39     6923.15    175.37 o 
  18   0   2    10404.11    11120.89    309.02 o 
  20   0   2    20137.35    19924.52    874.66 o 
  22   0   2     2547.07     2245.68    192.02 o 
 -21   1   2    12778.77    12538.90    317.84 o 
 -19   1   2      754.15      751.97     22.23 o 
 -17   1   2     8616.07     8746.82    194.00 o 
 -15   1   2    14460.10    14746.68    210.08 o 
 -13   1   2      191.69      171.55      6.67 o 
 -11   1   2    26881.10    28047.12    628.96 o 
  -9   1   2    45170.62    50124.87   1106.82 o 
  -7   1   2    11487.99    11907.93    250.89 o 
  -5   1   2   114081.83   118969.79   2172.71 o 
  -3   1   2     6495.78     7013.30    125.19 o 
  -1   1   2     8990.53     9030.84    165.67 o 
   1   1   2     5797.89     6064.78    199.72 o 
   3   1   2    14748.19    15370.27    276.50 o 
   5   1   2    66071.76    71096.98   1279.62 o 
   7   1   2    25626.96    26657.84    477.54 o 
   9   1   2      718.85      708.40     23.44 o 
  11   1   2     5777.49     5213.04    114.14 o 
  13   1   2    12224.47    12331.64    185.23 o 
  15   1   2    10154.31    10103.09    157.19 o 
  17   1   2    19730.03    20638.65    418.20 o 
  19   1   2     1106.83     1236.49     32.03 o 
  21   1   2    15528.42    15553.18    483.30 o 
 -22   2   2      224.22      257.00     24.56 o 
 -20   2   2      326.64      369.72     18.24 o 
 -18   2   2     7466.90     7832.65    153.28 o 
 -16   2   2      150.88      161.56      9.46 o 
 -14   2   2     2156.96     2220.80     38.70 o 
 -12   2   2     1372.44     1301.01     21.90 o 
 -10   2   2     1624.54     1830.65     46.37 o 
  -8   2   2       50.37      100.02     10.96 o 
  -6   2   2       46.40       77.79      6.90 o 
  -4   2   2      111.49      124.45      6.21 o 
  -2   2   2     2161.72     2067.68     47.09 o 
   0   2   2      827.37      685.59     16.73 o 
   2   2   2     7552.72     7805.53    248.57 o 
   4   2   2    13595.86    14144.83    303.54 o 
   6   2   2      797.30      755.97     21.02 o 
   8   2   2     2216.01     2380.78     53.54 o 
  10   2   2      239.92      205.00     13.27 o 
  12   2   2      284.95      263.98     10.03 o 
  14   2   2     2183.08     2267.39     39.26 o 
  16   2   2      130.48      151.75     10.54 o 
  18   2   2      712.99      777.43     25.26 o 
  20   2   2       18.25       78.15     13.06 o 
  22   2   2       16.07       34.41     12.55 o 
 -21   3   2     5724.74     5513.95    203.36 o 
 -19   3   2     1666.35     1736.86     41.05 o 
 -17   3   2    20858.51    22263.17    448.30 o 
 -15   3   2     6111.77     6122.86    106.75 o 
 -13   3   2        4.34       23.55      7.53 o 
 -11   3   2    20483.49    20788.35    313.41 o 
  -9   3   2    10681.32    10897.18    245.39 o 
  -7   3   2    25124.69    27581.32    583.50 o 
  -5   3   2    32949.14    33247.70    765.98 o 
  -3   3   2     2668.20     2697.81     57.02 o 
  -1   3   2    21115.08    22079.42    412.61 o 
   1   3   2    24518.30    24055.93    577.96 o 
   3   3   2     8106.30     8933.60    233.97 o 
   5   3   2    20733.81    20957.74    509.61 o 
   7   3   2    10645.46    10786.19    228.89 o 
   9   3   2     2298.56     2348.91     57.21 o 
  11   3   2    11151.65    10394.99    152.14 o 
  13   3   2      191.10      231.78      9.75 o 
  15   3   2     1056.02     1104.33     28.25 o 
  17   3   2     3640.12     3724.61     80.74 o 
  19   3   2      253.21      298.98     15.32 o 
  21   3   2      201.05      207.89     12.53 o 
 -20   4   2     5110.03     4817.97    119.46 o 
 -18   4   2    16486.37    16968.13    375.26 o 
 -16   4   2     1398.12     1373.93     31.12 o 
 -14   4   2    28182.91    27541.98    489.16 o 
 -12   4   2    24621.65    23366.48    392.32 o 
 -10   4   2      644.56      745.15     16.83 o 
  -8   4   2    67893.53    67381.61   1652.62 o 
  -6   4   2    30224.72    30243.91    808.29 o 
  -4   4   2    19017.01    17483.85    576.29 o 
  -2   4   2    94692.28    94379.62   2685.82 o 
   0   4   2    17886.40    19123.68    479.42 o 
   2   4   2    23255.65    22727.51    576.15 o 
   4   4   2    72476.45    77740.74   2392.14 o 
   6   4   2      761.89      907.12     33.49 o 
   8   4   2    53545.45    55049.28   1125.00 o 
  10   4   2    29894.48    29545.79    431.08 o 
  12   4   2     4785.85     4644.85     76.99 o 
  14   4   2    44805.64    44974.89    887.03 o 
  16   4   2     4014.51     4072.40     94.63 o 
  18   4   2     8584.35     9001.02    201.54 o 
  20   4   2    27335.43    26178.20    607.05 o 
 -19   5   2     4136.99     4168.10    104.15 o 
 -17   5   2    15811.20    15877.63    345.07 o 
 -15   5   2    31929.32    32150.72    693.61 o 
 -13   5   2      138.57      201.31     16.40 o 
 -11   5   2    50473.61    48736.57    793.19 o 
  -9   5   2    13146.32    12792.75    214.21 o 
  -7   5   2     4269.68     3833.97     62.13 o 
  -5   5   2    70502.41    70561.34   2211.39 o 
  -3   5   2    11034.19    10927.57    312.66 o 
  -1   5   2    45674.38    47966.72   1218.65 o 
   1   5   2    36510.06    36119.62    918.16 o 
   3   5   2     8861.35    11335.69    321.17 o 
   5   5   2    46596.06    47534.44   1311.97 o 
   7   5   2    38778.12    36670.15    537.91 o 
   9   5   2    11304.08    11384.63    163.46 o 
  11   5   2    38506.89    37591.43    568.30 o 
  13   5   2      435.96      538.86     22.01 o 
  15   5   2     6018.37     6129.41    152.40 o 
  17   5   2    24101.92    23930.33    596.03 o 
  19   5   2       67.65       87.53      9.89 o 
 -18   6   2     2984.43     2991.82     83.00 o 
 -16   6   2     2922.74     2937.64     77.48 o 
 -14   6   2     3493.12     3558.05     83.35 o 
 -12   6   2     4515.62     4453.81     86.48 o 
 -10   6   2     2534.00     2563.72     50.49 o 
  -8   6   2     7816.33     7676.63    124.67 o 
  -6   6   2     8242.07     8021.01    120.11 o 
  -4   6   2     1605.73     1439.44     25.37 o 
  -2   6   2    11025.32    10113.14    172.60 o 
   0   6   2     9286.91     9628.64    160.14 o 
   2   6   2     6661.15     6282.24    111.07 o 
   4   6   2    10599.48     9966.19    224.51 o 
   6   6   2     1241.11     1324.38     24.85 o 
   8   6   2     6941.24     6645.31    100.88 o 
  10   6   2     2111.13     2041.74     34.52 o 
  12   6   2     1760.44     1773.36     36.74 o 
  14   6   2    12857.72    12943.88    331.02 o 
  16   6   2      130.97      127.19      9.66 o 
  18   6   2     3049.27     3065.70     77.46 o 
 -17   7   2      800.94      886.39     36.05 o 
 -15   7   2     2766.16     2804.24    111.73 o 
 -13   7   2     1598.44     1640.72     38.40 o 
 -11   7   2      230.63      277.29     12.53 o 
  -9   7   2      430.74      475.30     20.72 o 
  -7   7   2      262.98      292.30     11.86 o 
  -5   7   2     5139.00     5230.38     83.58 o 
  -3   7   2       33.24       83.54     11.15 o 
  -1   7   2     2413.16     2258.97     45.37 o 
   1   7   2     2470.11     2236.96     39.66 o 
   3   7   2       30.54       85.41      6.73 o 
   5   7   2     1042.26     1013.32     23.44 o 
   7   7   2     5430.69     5364.49     94.02 o 
   9   7   2        2.33       38.17      8.19 o 
  11   7   2     6300.95     6225.99    163.05 o 
  13   7   2     1122.12     1178.20     33.68 o 
  15   7   2      150.03      190.13     15.06 o 
  17   7   2     1365.86     1244.26     44.12 o 
 -16   8   2      216.48      190.10     26.09 o 
 -14   8   2     9942.24     9870.30    505.28 o 
 -12   8   2    17639.31    18056.23    469.86 o 
 -10   8   2     1808.77     1906.29     47.54 o 
  -8   8   2    28747.39    29604.16    587.14 o 
  -6   8   2    14977.87    15454.15    275.61 o 
  -4   8   2     7258.26     7378.26    134.74 o 
  -2   8   2    36691.31    35780.89    553.79 o 
   0   8   2     5178.60     4751.98     80.05 o 
   2   8   2    17334.00    17104.86    254.38 o 
   4   8   2    31216.01    30025.66    498.96 o 
   6   8   2      164.55      190.30     11.37 o 
   8   8   2    24737.93    25394.47    468.24 o 
  10   8   2    13474.55    13592.77    271.31 o 
  12   8   2     1159.24     1275.72     32.73 o 
  14   8   2     8092.43     8195.63    196.85 o 
  16   8   2     3819.67     3610.11    182.74 o 
 -13   9   2       48.54       66.46      8.10 o 
 -11   9   2    15516.09    15711.14    341.01 o 
  -9   9   2    11075.14    11729.23    256.04 o 
  -7   9   2     9296.91     9688.59    195.57 o 
  -5   9   2    23802.76    24650.49    456.77 o 
  -3   9   2    11657.10    11999.72    233.98 o 
  -1   9   2    22622.42    22035.05    395.56 o 
   1   9   2    28237.84    28893.99    487.10 o 
   3   9   2      889.09      890.25     20.97 o 
   5   9   2    20764.86    22958.49    421.70 o 
   7   9   2    17827.54    18095.29    333.56 o 
   9   9   2     2319.77     2503.93     50.27 o 
  11   9   2    21243.52    21578.20    425.28 o 
  13   9   2     4824.79     4541.89    115.89 o 
 -10  10   2      208.03      208.39     10.78 o 
  -8  10   2     8628.05     9118.98    237.72 o 
  -6  10   2     3899.03     4150.95     90.37 o 
  -4  10   2     2399.09     2398.47     51.19 o 
  -2  10   2     7164.38     7754.32    152.41 o 
   0  10   2     2793.25     2830.99     51.95 o 
   2  10   2     9816.11    10074.12    174.04 o 
   4  10   2     5203.38     5340.18    105.73 o 
   6  10   2      585.82      617.41     17.76 o 
   8  10   2     3461.46     3705.07     74.15 o 
  10  10   2     7367.92     7114.06    184.14 o 
  -5  11   2     1913.98     1738.81     43.56 o 
  -3  11   2      721.13      650.90     17.41 o 
  -1  11   2       86.21       87.68      7.39 o 
   1  11   2      334.53      336.91     11.96 o 
   3  11   2      726.15      753.91     18.41 o 
   5  11   2      281.87      250.70      9.94 o 
 -21   1   3     7251.74     6927.17    305.61 o 
 -19   1   3     3601.03     3927.23     94.43 o 
 -17   1   3      372.72      379.40     15.36 o 
 -15   1   3    11840.22    11996.62    160.90 o 
 -13   1   3    10245.73    10095.68    139.21 o 
 -11   1   3     3007.03     3219.64     59.01 o 
  -9   1   3    55375.75    61806.51   1483.33 o 
  -7   1   3     3776.83     3751.55     75.58 o 
  -5   1   3    22588.88    23863.14    419.85 o 
  -3   1   3    51207.93    54559.25    967.43 o 
  -1   1   3     9778.37     9682.77    165.22 o 
   1   1   3    73144.73    71911.31   2278.04 o 
   3   1   3    36095.77    36892.82    759.36 o 
   5   1   3      776.07      863.36     21.26 o 
   7   1   3    48068.30    51148.59    918.42 o 
   9   1   3     8426.69     8646.04    175.36 o 
  11   1   3      627.61      566.74     15.97 o 
  13   1   3     5977.13     5719.73     93.63 o 
  15   1   3     6254.56     6534.74    125.56 o 
  17   1   3     4933.97     5347.20    122.75 o 
  19   1   3    11567.96    12326.00    287.88 o 
  21   1   3       61.17       93.48     10.94 o 
 -22   2   3    15644.94    14100.84    556.84 o 
 -20   2   3     1762.27     1737.37     49.18 o 
 -18   2   3    11172.73    11512.15    254.09 o 
 -16   2   3    35713.44    36167.90    604.44 o 
 -14   2   3      240.07      239.37      9.89 o 
 -12   2   3    56130.96    54390.51    718.12 o 
 -10   2   3    31049.26    32189.38    768.17 o 
  -8   2   3      580.89     1075.75     34.66 o 
  -6   2   3   131123.38   136771.69   2402.41 o 
  -4   2   3    26644.24    28762.38    561.75 o 
  -2   2   3    89887.10    88605.98   1817.93 o 
   0   2   3    89347.28    87725.85   1734.12 o 
   2   2   3    44226.27    44984.29   1407.75 o 
   4   2   3    50861.81    49827.10   1042.68 o 
   6   2   3    53900.22    55634.04   1109.28 o 
   8   2   3    14933.92    15600.72    312.26 o 
  10   2   3    83874.97    87404.42   1918.68 o 
  12   2   3    13270.33    12930.06    187.34 o 
  14   2   3    13536.71    13846.65    212.94 o 
  16   2   3    24855.16    25751.75    527.73 o 
  18   2   3     1979.44     2029.07     47.16 o 
  20   2   3    14987.53    15221.66    519.14 o 
  22   2   3    12233.13    11436.11    508.06 o 
 -21   3   3     6355.95     6072.82    159.22 o 
 -19   3   3    17416.99    17675.30    391.42 o 
 -17   3   3     2237.45     2261.78     71.93 o 
 -15   3   3    26552.42    26247.54    440.46 o 
 -13   3   3    14569.58    13897.24    202.35 o 
 -11   3   3     9394.97     9304.16    139.09 o 
  -9   3   3    60918.31    61335.49   1706.88 o 
  -7   3   3     7447.05     7042.06    179.82 o 
  -5   3   3    23522.04    24127.63    555.39 o 
  -3   3   3    56989.57    54985.61   1121.65 o 
  -1   3   3      230.76      241.00      7.97 o 
   1   3   3    42467.21    42122.34    917.52 o 
   3   3   3    50074.15    49719.39   1769.21 o 
   5   3   3      673.77      707.63     22.35 o 
   7   3   3    36058.40    35248.14    776.40 o 
   9   3   3    23747.12    23992.57    502.46 o 
  11   3   3     5706.19     5333.65     79.46 o 
  13   3   3    12266.27    11664.25    190.69 o 
  15   3   3     1791.91     1922.63     45.23 o 
  17   3   3    10838.85    11126.63    230.74 o 
  19   3   3    19070.54    19283.10    455.88 o 
  21   3   3     2441.05     2428.51     92.71 o 
 -20   4   3       66.09       58.21      9.14 o 
 -18   4   3      602.69      622.86     18.60 o 
 -16   4   3    11146.22    11622.00    235.74 o 
 -14   4   3     1606.85     1552.71     32.73 o 
 -12   4   3     5572.28     5265.37     94.85 o 
 -10   4   3     1029.42      996.49     21.43 o 
  -8   4   3     1106.41     1121.15     29.91 o 
  -6   4   3    29319.38    29559.62    794.80 o 
  -4   4   3      418.96      473.47     18.03 o 
  -2   4   3     5167.40     5248.58    138.65 o 
   0   4   3     5882.25     6071.98    156.22 o 
   2   4   3     4935.87     5698.11    164.52 o 
   4   4   3     6173.46     6157.97    175.92 o 
   6   4   3     1155.86     1138.96     38.19 o 
   8   4   3     1290.46     1266.69     30.61 o 
  10   4   3     6097.07     5774.43    102.20 o 
  12   4   3     3887.61     3942.40     65.05 o 
  14   4   3     6381.38     6493.62    128.95 o 
  16   4   3      781.10      795.83     25.62 o 
  18   4   3      216.84      216.22     12.57 o 
  20   4   3       96.45      130.14      8.86 o 
 -19   5   3     4994.90     5250.78    129.64 o 
 -17   5   3       39.57       55.87      8.90 o 
 -15   5   3     2043.57     2004.99     49.01 o 
 -13   5   3     5573.77     5398.87    173.66 o 
 -11   5   3      219.58      211.17     10.05 o 
  -9   5   3     7587.70     7353.65    124.60 o 
  -7   5   3     1147.08      842.66     20.26 o 
  -5   5   3     3435.55     3338.26    114.84 o 
  -3   5   3     6260.46     5597.70    184.61 o 
  -1   5   3     2333.11     2333.29     83.50 o 
   1   5   3      280.20      357.26     18.94 o 
   3   5   3    18950.11    20519.27    573.29 o 
   5   5   3      154.94      199.59     15.13 o 
   7   5   3    17864.52    17304.44    255.03 o 
   9   5   3     6655.92     6589.56     96.34 o 
  11   5   3     3241.35     3192.54     50.97 o 
  13   5   3    22527.75    22383.26    471.64 o 
  15   5   3      524.24      537.50     21.13 o 
  17   5   3     3869.04     3954.07     92.00 o 
  19   5   3     1414.18     1496.59     39.10 o 
 -18   6   3     7721.54     7491.76    183.09 o 
 -16   6   3     4037.50     4272.64    106.84 o 
 -14   6   3      136.13      157.71     15.77 o 
 -12   6   3    22401.92    22796.92    490.98 o 
 -10   6   3    38658.70    38568.77    632.39 o 
  -8   6   3    18179.69    17417.82    269.32 o 
  -6   6   3    39813.32    37839.79    555.30 o 
  -4   6   3     4154.12     4155.07     69.18 o 
  -2   6   3    26458.62    24175.12    376.84 o 
   0   6   3    98499.12    96003.20   1545.93 o 
   2   6   3      302.94      377.70     13.58 o 
   4   6   3    55272.65    51580.20    962.16 o 
   6   6   3    29812.61    29091.89    429.15 o 
   8   6   3     8132.49     8290.55    121.26 o 
  10   6   3    16644.29    15689.46    246.87 o 
  12   6   3    15433.17    15517.53    305.20 o 
  14   6   3     1689.68     1754.39     36.52 o 
  16   6   3    22895.47    22586.93    438.27 o 
  18   6   3      194.62      216.12     11.17 o 
 -17   7   3       14.02       40.47     11.30 o 
 -15   7   3    21740.93    22227.96    534.09 o 
 -13   7   3    17169.11    17649.93    352.52 o 
 -11   7   3     1242.42     1228.71     28.81 o 
  -9   7   3    37150.94    38297.65    722.98 o 
  -7   7   3    12031.00    12015.45    191.04 o 
  -5   7   3    13472.29    13203.57    203.26 o 
  -3   7   3    43658.95    42551.50    681.05 o 
  -1   7   3     1851.84     1753.80     32.41 o 
   1   7   3    30987.09    29686.89    448.21 o 
   3   7   3    24606.77    23267.04    326.64 o 
   5   7   3     1365.15     1576.36     29.94 o 
   7   7   3    39439.60    39528.43    651.26 o 
   9   7   3    12561.79    12502.92    236.40 o 
  11   7   3    12508.33    12785.54    260.54 o 
  13   7   3    32619.41    33345.14    632.30 o 
  15   7   3      107.73      151.22     10.09 o 
  17   7   3    13083.11    12583.87    339.62 o 
 -16   8   3     1881.95     1852.93    130.49 o 
 -14   8   3      396.75      377.70     21.52 o 
 -12   8   3     9242.76     9259.28    297.84 o 
 -10   8   3     4500.32     4699.25    106.84 o 
  -8   8   3     1550.90     1620.51     38.95 o 
  -6   8   3    11328.66    11595.17    234.40 o 
  -4   8   3     7511.05     7698.72    140.54 o 
  -2   8   3    15184.10    14982.16    250.28 o 
   0   8   3    19660.43    19210.84    308.45 o 
   2   8   3      126.50      131.96      8.87 o 
   4   8   3    12102.37    11601.72    202.67 o 
   6   8   3     2510.79     2723.10     54.64 o 
   8   8   3     3649.89     3766.78     73.44 o 
  10   8   3     5806.71     5931.39    112.41 o 
  12   8   3      104.59      132.29     10.21 o 
  14   8   3     2027.24     2100.62     53.68 o 
  16   8   3     2756.84     2662.37    137.97 o 
 -13   9   3       11.69       25.32      7.70 o 
 -11   9   3       20.29       49.15      9.84 o 
  -9   9   3      142.16      183.24     12.78 o 
  -7   9   3      140.70      180.87     11.27 o 
  -5   9   3     2968.94     3031.13     61.56 o 
  -3   9   3      346.10      332.13     15.39 o 
  -1   9   3      949.28      947.74     24.37 o 
   1   9   3      153.62      151.77      9.47 o 
   3   9   3       34.67       73.75      8.89 o 
   5   9   3     1695.22     1539.47     31.54 o 
   7   9   3       35.70       78.77     14.66 o 
   9   9   3      677.08      719.12     18.89 o 
  11   9   3        0.25       19.26      7.97 o 
  13   9   3       32.48       40.53      6.99 o 
 -10  10   3     5269.54     5118.91    157.44 o 
  -8  10   3     1060.41     1006.09     28.40 o 
  -6  10   3    11242.49    11378.71    239.26 o 
  -4  10   3      469.82      538.06     18.16 o 
  -2  10   3     6777.48     7082.57    139.32 o 
   0  10   3    12930.04    13074.81    222.26 o 
   2  10   3      595.88      478.85     14.11 o 
   4  10   3    17865.55    17778.50    321.31 o 
   6  10   3     7054.48     6815.85    133.07 o 
   8  10   3      489.32      466.45     14.28 o 
  10  10   3    14691.21    14602.04    331.98 o 
  -5  11   3     8243.87     8288.40    191.14 o 
  -3  11   3    18577.19    17995.35    345.73 o 
  -1  11   3      210.40      214.80     10.26 o 
   1  11   3    14870.65    14733.73    283.96 o 
   3  11   3     6254.44     6740.44    139.80 o 
   5  11   3      650.32      730.95     18.92 o 
 -22   0   4    10354.50    10218.42    567.48 o 
 -20   0   4    26986.95    27484.52   1335.53 o 
 -18   0   4      102.97       63.13     15.00 o 
 -16   0   4    43817.61    45672.21   1111.81 o 
 -14   0   4    22282.98    22382.71    435.81 o 
 -12   0   4    13395.68    13277.85    345.13 o 
 -10   0   4   103095.91   112453.45   3825.80 o 
  -8   0   4     5376.20     5174.35    154.17 o 
  -6   0   4    61557.88    65695.89   1674.66 o 
  -4   0   4    94676.17    98686.16   3503.57 o 
  -2   0   4     1411.54     1415.44     48.94 o 
   0   0   4    49406.57    45663.39   1122.09 o 
   2   0   4    13598.69    12964.15    348.35 o 
   4   0   4    44464.10    47183.79   1162.34 o 
   6   0   4    60040.88    63645.14   1556.11 o 
   8   0   4    31520.32    32150.90    784.67 o 
  10   0   4    22962.25    23363.24    684.32 o 
  12   0   4    80249.98    79936.82   2078.19 o 
  14   0   4     5533.08     5734.59    145.36 o 
  16   0   4    18225.66    18342.60    455.10 o 
  18   0   4    18789.87    20326.49    659.31 o 
  20   0   4      657.76      716.35     82.00 o 
  22   0   4     8537.12     8953.89    582.25 o 
 -21   1   4      592.57      565.99     21.78 o 
 -19   1   4     4139.58     4358.57    112.69 o 
 -17   1   4    19770.33    19854.80    457.68 o 
 -15   1   4      113.27      143.12      7.33 o 
 -13   1   4    31605.00    30859.60    417.49 o 
 -11   1   4    14547.18    14808.83    235.88 o 
  -9   1   4    14441.71    16490.06    398.69 o 
  -7   1   4    75290.93    80549.74   1642.58 o 
  -5   1   4     2418.91     2276.67     43.68 o 
  -3   1   4    45450.64    46006.65    814.07 o 
  -1   1   4   144859.06   141822.02   2639.36 o 
   1   1   4     2718.23     2812.82     65.13 o 
   3   1   4   475203.28   410011.38  17680.77 o 
   5   1   4    25384.56    26214.66    451.87 o 
   7   1   4     9509.70     9934.40    190.11 o 
   9   1   4    57017.32    60418.97   1185.48 o 
  11   1   4     5096.79     4987.70     80.22 o 
  13   1   4    15324.48    15296.80    242.16 o 
  15   1   4    18769.66    18269.29    306.40 o 
  17   1   4      250.00      250.36     14.82 o 
  19   1   4    11843.43    12014.81    347.84 o 
  21   1   4     4817.98     4886.05    322.56 o 
 -20   2   4      132.88      130.70     11.52 o 
 -18   2   4       61.91       57.08      7.27 o 
 -16   2   4       37.51       74.16     12.24 o 
 -14   2   4      970.59      968.08     19.21 o 
 -12   2   4      181.19      146.94      6.27 o 
 -10   2   4     3739.60     4099.62     96.72 o 
  -8   2   4      620.10      765.76     27.87 o 
  -6   2   4    15832.30    17583.34    311.24 o 
  -4   2   4      403.26      418.84     14.48 o 
  -2   2   4      270.13      220.34     12.32 o 
   0   2   4    47944.69    49687.85    934.64 o 
   2   2   4    50901.00    54135.41   1461.67 o 
   4   2   4     2174.15     2027.66     61.98 o 
   6   2   4     2429.35     2903.30     63.49 o 
   8   2   4      622.19      726.27     24.10 o 
  10   2   4     3989.96     3995.42     94.55 o 
  12   2   4       78.65       97.30      7.05 o 
  14   2   4       61.03       61.13      7.73 o 
  16   2   4      482.84      525.46     19.91 o 
  18   2   4      152.87      180.80     14.17 o 
  20   2   4      489.47      516.25     19.65 o 
 -21   3   4       15.02       38.92      8.49 o 
 -19   3   4     6168.61     6276.23    155.05 o 
 -17   3   4     4587.15     5182.39    107.61 o 
 -15   3   4       41.82       60.98      6.88 o 
 -13   3   4    11221.79    11223.68    178.17 o 
 -11   3   4     6100.36     5992.66    101.51 o 
  -9   3   4    11891.21    11936.58    326.57 o 
  -7   3   4    40060.14    41326.43   1018.52 o 
  -5   3   4       98.55      180.37      8.43 o 
  -3   3   4     5439.27     4853.13    103.15 o 
  -1   3   4    27805.66    28423.78    567.01 o 
   1   3   4      812.17      669.31     19.62 o 
   3   3   4    23869.84    23616.21    801.25 o 
   5   3   4    35400.74    36783.63    822.25 o 
   7   3   4     9624.29    10030.94    230.98 o 
   9   3   4    18886.91    18714.72    378.56 o 
  11   3   4    10952.52    10411.79    159.01 o 
  13   3   4     8117.45     7712.02    127.32 o 
  15   3   4    28774.68    28784.42    616.99 o 
  17   3   4      316.05      349.18     17.34 o 
  19   3   4     4984.02     4960.35    126.21 o 
  21   3   4     1672.15     1677.56     66.73 o 
 -20   4   4    10691.58    10245.46    248.50 o 
 -18   4   4       48.69       54.11      7.62 o 
 -16   4   4    10106.96    10308.17    208.84 o 
 -14   4   4    20463.29    19789.07    398.93 o 
 -12   4   4     5127.54     5006.84     84.57 o 
 -10   4   4    46438.58    44672.34    719.95 o 
  -8   4   4    15430.54    15339.81    291.11 o 
  -6   4   4    15467.62    14300.18    388.45 o 
  -4   4   4    73324.79    70420.58   2143.38 o 
  -2   4   4      129.92       99.12     10.71 o 
   0   4   4    77214.66    78586.33   1977.70 o 
   2   4   4   102223.03   111272.03   3101.16 o 
   4   4   4    10078.58    11295.02    316.73 o 
   6   4   4    59776.76    61178.45   1686.39 o 
   8   4   4    12563.32    11781.03    191.23 o 
  10   4   4    10625.96    10309.41    158.93 o 
  12   4   4    34708.94    34251.12    543.49 o 
  14   4   4    14381.51    14446.93    365.66 o 
  16   4   4    12799.54    12847.04    286.84 o 
  18   4   4    17220.62    17172.24    380.64 o 
  20   4   4      103.94      115.60      9.56 o 
 -19   5   4    13441.36    12800.67    308.64 o 
 -17   5   4    11418.04    11701.39    283.93 o 
 -15   5   4     1447.01     1425.67     41.80 o 
 -13   5   4    22717.97    20978.00    649.73 o 
 -11   5   4    14681.47    13931.20    244.94 o 
  -9   5   4    14309.20    13581.42    226.22 o 
  -7   5   4    49114.09    44110.14    666.62 o 
  -5   5   4     7002.58     6083.96    116.16 o 
  -3   5   4    34070.84    33560.77   1186.91 o 
  -1   5   4    52560.03    52121.58   1640.03 o 
   1   5   4     4722.92     5172.45    173.61 o 
   3   5   4    45094.11    46701.77   1297.90 o 
   5   5   4    40014.70    42353.06    875.95 o 
   7   5   4     5430.69     4989.14     76.64 o 
   9   5   4    41018.59    40074.19    586.63 o 
  11   5   4     4800.54     4747.67     79.46 o 
  13   5   4    24161.62    23857.44    519.62 o 
  15   5   4    10346.68    10268.44    245.79 o 
  17   5   4      387.97      421.12     17.96 o 
  19   5   4    12792.80    12588.59    310.75 o 
 -18   6   4       41.41       72.83      7.84 o 
 -16   6   4     1624.01     1674.45     46.10 o 
 -14   6   4     1574.13     1603.58     41.43 o 
 -12   6   4     3838.95     3729.36     80.14 o 
 -10   6   4     3785.30     3640.87     71.62 o 
  -8   6   4     1039.18     1074.66     23.39 o 
  -6   6   4     1423.41     1333.84     25.10 o 
  -4   6   4    11157.57    10549.36    158.46 o 
  -2   6   4      490.19      581.11     14.24 o 
   0   6   4     3766.39     3225.91     53.71 o 
   2   6   4     6422.40     6345.13    132.88 o 
   4   6   4       94.77      109.24      6.38 o 
   6   6   4     7499.61     6881.27    101.47 o 
   8   6   4     4073.08     3914.66     57.85 o 
  10   6   4     5269.49     5121.64     94.93 o 
  12   6   4    10830.69    10945.21    198.06 o 
  14   6   4      618.60      570.16     17.13 o 
  16   6   4     3547.03     3443.01     70.51 o 
  18   6   4      714.38      740.82     21.48 o 
 -17   7   4     1235.10     1240.00     38.20 o 
 -15   7   4      170.81      163.92     12.96 o 
 -13   7   4     3273.69     3235.97     70.46 o 
 -11   7   4     3827.62     3882.49     76.65 o 
  -9   7   4     3816.54     3960.95     81.38 o 
  -7   7   4     5164.72     5115.20     86.92 o 
  -5   7   4     7023.67     7035.20    102.87 o 
  -3   7   4     5552.21     5290.19     86.15 o 
  -1   7   4     3183.18     3168.09     54.67 o 
   1   7   4      712.57      775.26     17.87 o 
   3   7   4     1992.51     1957.56     30.80 o 
   5   7   4     1088.87     1066.44     20.78 o 
   7   7   4     1293.38     1243.94     23.29 o 
   9   7   4     2219.74     2360.35     42.79 o 
  11   7   4       69.01       95.40      9.57 o 
  13   7   4     1552.31     1630.39     35.95 o 
  15   7   4     2343.13     2318.41     56.58 o 
  17   7   4       98.55      117.88      9.37 o 
 -14   8   4     5260.29     5176.80    156.12 o 
 -12   8   4     5030.15     4883.39    125.15 o 
 -10   8   4    19572.47    20288.06    444.44 o 
  -8   8   4      602.01      699.67     25.26 o 
  -6   8   4     7409.91     7399.68    152.65 o 
  -4   8   4     5143.10     4997.66    100.13 o 
  -2   8   4      740.39      711.51     22.89 o 
   0   8   4    21356.44    20757.82    346.38 o 
   2   8   4    21948.36    21261.86    344.28 o 
   4   8   4      431.69      484.10     14.63 o 
   6   8   4    23380.99    23519.20    409.53 o 
   8   8   4     6406.27     6600.29    118.24 o 
  10   8   4      790.01      855.02     20.14 o 
  12   8   4    17970.81    18929.82    398.22 o 
  14   8   4     2991.83     2869.62     65.58 o 
 -13   9   4    14979.14    13455.71   1490.72 o 
 -11   9   4     6341.11     6357.14    155.28 o 
  -9   9   4     6196.94     6369.36    141.29 o 
  -7   9   4    41619.78    43671.70    864.04 o 
  -5   9   4     2832.34     2929.59     59.42 o 
  -3   9   4    22007.94    22601.88    435.49 o 
  -1   9   4    16346.28    16924.43    304.80 o 
   1   9   4       20.97       44.77      9.52 o 
   3   9   4    22770.79    23394.83    376.75 o 
   5   9   4    13083.72    14044.99    255.74 o 
   7   9   4     3548.00     3829.58     72.95 o 
   9   9   4    30005.37    31941.11    610.88 o 
  11   9   4      643.68      720.71     21.76 o 
  13   9   4    11680.33    11704.94    298.80 o 
 -10  10   4     4004.02     3784.19    117.35 o 
  -8  10   4     4017.01     4114.82     97.40 o 
  -6  10   4     4032.80     3905.75     85.27 o 
  -4  10   4    10306.76    10823.43    210.80 o 
  -2  10   4      828.48      827.85     22.20 o 
   0  10   4     7927.81     7964.25    152.17 o 
   2  10   4     5915.97     6228.85    107.43 o 
   4  10   4      477.40      512.04     15.62 o 
   6  10   4    14074.18    14250.31    259.25 o 
   8  10   4      221.16      185.43      9.04 o 
  10  10   4      309.75      350.37     20.50 o 
  -5  11   4      153.05      167.56     10.94 o 
  -3  11   4      512.84      573.27     17.32 o 
  -1  11   4      149.52      127.76      7.88 o 
   1  11   4      137.32      143.87      8.52 o 
   3  11   4      108.82      102.33      6.74 o 
   5  11   4        5.28       22.62      6.28 o 
 -21   1   5     7005.44     7089.09    213.86 o 
 -19   1   5       50.63       76.74     10.33 o 
 -17   1   5     8739.57     8763.93    179.84 o 
 -15   1   5    23056.92    22984.54    309.33 o 
 -13   1   5     1115.41     1126.96     19.21 o 
 -11   1   5    41587.67    40818.11    611.59 o 
  -9   1   5     3211.38     3320.48     73.51 o 
  -7   1   5    30830.31    33302.63    673.02 o 
  -5   1   5    35950.55    35911.68    750.03 o 
  -3   1   5      481.90      499.40     17.89 o 
  -1   1   5   103279.81   100008.94   1801.17 o 
   1   1   5    35968.04    35665.79    774.16 o 
   3   1   5   185149.27   176110.80   5217.61 o 
   5   1   5    30584.99    31943.55    570.68 o 
   7   1   5     1266.89     1112.14     26.16 o 
   9   1   5     9092.49     9165.89    187.91 o 
  11   1   5    26754.40    26031.14    379.57 o 
  13   1   5       54.45       86.44      7.96 o 
  15   1   5    15878.88    15889.23    292.89 o 
  17   1   5    10553.41    10684.98    242.71 o 
  19   1   5       15.31       24.72      9.94 o 
  21   1   5     4886.43     4768.98    299.32 o 
 -20   2   5    17392.34    17476.45    503.94 o 
 -18   2   5    12784.49    13055.15    276.12 o 
 -16   2   5     2464.10     2863.91     53.47 o 
 -14   2   5    29485.95    29289.10    416.73 o 
 -12   2   5    24385.43    23886.49    332.55 o 
 -10   2   5    26858.31    27442.91    506.37 o 
  -8   2   5    87506.77    90912.02   1849.98 o 
  -6   2   5     2855.26     2815.08     56.72 o 
  -4   2   5    61187.20    61185.31   1078.46 o 
  -2   2   5   156898.12   162033.77   3313.70 o 
   0   2   5     3517.45     3405.47     69.71 o 
   2   2   5    79977.80    80020.84   1927.47 o 
   4   2   5    24903.72    23159.33    581.56 o 
   6   2   5    13396.37    13238.28    279.92 o 
   8   2   5    83151.95    86072.69   1893.78 o 
  10   2   5     7091.99     6682.04    111.13 o 
  12   2   5    34459.20    33043.53    477.45 o 
  14   2   5    36177.89    34716.54    568.04 o 
  16   2   5      190.38      194.39     12.21 o 
  18   2   5    20540.56    20964.05    692.95 o 
  20   2   5     7927.95     7990.16    218.59 o 
 -21   3   5    12564.73    11843.56    352.49 o 
 -19   3   5      102.20      113.87      9.34 o 
 -17   3   5    40522.04    39673.68    737.64 o 
 -15   3   5    17439.54    17581.08    292.24 o 
 -13   3   5     5740.85     5446.86     94.91 o 
 -11   3   5    42233.80    41561.86    675.98 o 
  -9   3   5     2244.52     1972.85     42.95 o 
  -7   3   5    22365.57    21309.20    464.53 o 
  -5   3   5    17166.61    15190.70    300.02 o 
  -3   3   5     3271.43     3374.91     74.29 o 
  -1   3   5    58743.21    58946.54   1057.07 o 
   1   3   5    35244.83    34943.99    653.96 o 
   3   3   5    12247.13    12869.89    367.84 o 
   5   3   5   121726.77   131840.44   4093.42 o 
   7   3   5    14309.84    14127.53    390.86 o 
   9   3   5    17715.69    17254.87    311.05 o 
  11   3   5    31324.75    30685.36    452.40 o 
  13   3   5      210.81      236.39     10.13 o 
  15   3   5    35067.44    34343.54    657.07 o 
  17   3   5    12277.45    12239.78    273.01 o 
  19   3   5      463.55      497.50     20.77 o 
  21   3   5     7453.57     6950.15    237.51 o 
 -20   4   5      768.61      736.24     27.44 o 
 -18   4   5      500.62      610.96     18.24 o 
 -16   4   5     1371.19     1383.09     33.65 o 
 -14   4   5      151.67      170.89     10.72 o 
 -12   4   5     2666.02     2540.69     46.27 o 
 -10   4   5      188.97      172.99      8.98 o 
  -8   4   5     6680.11     6392.00    117.52 o 
  -6   4   5      923.61      865.42     33.89 o 
  -4   4   5     4207.02     4075.11    134.54 o 
  -2   4   5     3980.41     3816.30     99.56 o 
   0   4   5      112.90       73.38      7.81 o 
   2   4   5      754.38      615.88     26.39 o 
   4   4   5       67.21      125.22     17.79 o 
   6   4   5     1479.54     1299.98     48.28 o 
   8   4   5     8877.40     9159.25    140.83 o 
  10   4   5       61.96       68.27      9.15 o 
  12   4   5     5731.86     5666.19     92.16 o 
  14   4   5     5970.10     5758.03    123.36 o 
  16   4   5      388.84      395.76     19.53 o 
  18   4   5     3961.66     3914.37     98.54 o 
  20   4   5       35.38       47.73      7.17 o 
 -19   5   5      170.32      201.18     17.21 o 
 -17   5   5     7517.22     7719.23    168.82 o 
 -15   5   5     3388.55     3585.92     81.81 o 
 -13   5   5     7076.92     7079.19    173.60 o 
 -11   5   5     7564.04     7285.22    131.66 o 
  -9   5   5       46.48       70.63      8.99 o 
  -7   5   5    14908.42    14118.70    224.43 o 
  -5   5   5    28180.19    27388.33    447.94 o 
  -3   5   5       68.29      136.08     14.71 o 
  -1   5   5     7755.89     7955.72    260.34 o 
   1   5   5     2904.19     2717.96     84.48 o 
   3   5   5      193.59      370.28     24.99 o 
   5   5   5     7633.75     7053.00    158.68 o 
   7   5   5     5877.62     6001.33     91.27 o 
   9   5   5      918.83     1014.98     20.82 o 
  11   5   5    16828.60    16739.10    267.73 o 
  13   5   5       33.76       61.56     11.27 o 
  15   5   5     7308.16     7364.32    167.29 o 
  17   5   5     1805.75     1895.16     44.98 o 
  19   5   5      231.42      264.22     17.85 o 
 -18   6   5     7544.51     7045.92    170.19 o 
 -16   6   5      905.16      954.94     35.38 o 
 -14   6   5    32147.48    32343.13    699.09 o 
 -12   6   5     1665.43     1704.38     44.11 o 
 -10   6   5     7268.66     7259.89    145.01 o 
  -8   6   5     7544.12     7430.12    125.16 o 
  -6   6   5     2766.89     2653.60     45.22 o 
  -4   6   5    11910.24    11445.72    176.12 o 
  -2   6   5    21635.83    19904.05    302.96 o 
   0   6   5       83.50      122.86      8.79 o 
   2   6   5    46141.43    44506.66    627.13 o 
   4   6   5    20456.06    19378.90    327.17 o 
   6   6   5     7504.19     7766.22    113.57 o 
   8   6   5    40706.45    40738.34    580.56 o 
  10   6   5     5390.43     5355.93    102.97 o 
  12   6   5     8263.05     8324.42    151.98 o 
  14   6   5    24120.66    23892.68    459.78 o 
  16   6   5     1091.31     1098.63     27.30 o 
  18   6   5    15424.32    14754.13    332.50 o 
 -17   7   5    16174.64    16005.53    439.97 o 
 -15   7   5    14780.26    15091.42    362.47 o 
 -13   7   5     5422.71     5331.25    119.74 o 
 -11   7   5    21519.57    21916.12    475.33 o 
  -9   7   5    17497.25    17810.47    331.00 o 
  -7   7   5    35263.11    34862.61    539.73 o 
  -5   7   5    87344.81    84229.34   1217.58 o 
  -3   7   5     5287.43     5137.77     79.87 o 
  -1   7   5    28835.52    27849.16    410.00 o 
   1   7   5    16430.36    15656.95    237.27 o 
   3   7   5     4501.91     4686.90     71.20 o 
   5   7   5    37247.69    36928.58    556.39 o 
   7   7   5     6388.18     6494.59    105.59 o 
   9   7   5     6181.81     6677.25    118.71 o 
  11   7   5    18621.47    19674.96    372.73 o 
  13   7   5       70.68       94.39      8.96 o 
  15   7   5     9329.97     9627.46    218.57 o 
  17   7   5    13135.96    12802.05    452.96 o 
 -14   8   5     1742.72     1667.31     51.36 o 
 -12   8   5     2182.35     2189.19     54.74 o 
 -10   8   5     1711.63     1711.84     41.70 o 
  -8   8   5     1709.83     1854.49     44.20 o 
  -6   8   5      422.68      442.40     19.66 o 
  -4   8   5      798.12      863.71     26.85 o 
  -2   8   5     8415.83     8420.58    165.05 o 
   0   8   5      263.72      278.10     12.46 o 
   2   8   5     3562.57     3514.87     60.81 o 
   4   8   5     4836.33     4828.63     96.34 o 
   6   8   5     2260.63     2391.28     45.66 o 
   8   8   5    10456.11    10807.93    189.31 o 
  10   8   5      148.67      189.52     10.25 o 
  12   8   5     2051.17     2169.37     44.82 o 
  14   8   5     4061.35     3958.22     93.96 o 
 -13   9   5       20.02       26.09     22.36 o 
 -11   9   5     1202.33     1154.97     38.58 o 
  -9   9   5       16.55       42.79     18.07 o 
  -7   9   5      606.74      627.53     23.92 o 
  -5   9   5     3313.42     3381.95     69.78 o 
  -3   9   5     3205.53     3226.29     67.46 o 
  -1   9   5     3901.28     4093.94     83.35 o 
   1   9   5      724.78      709.67     19.70 o 
   3   9   5      128.99      133.15      9.50 o 
   5   9   5     1270.81     1260.04     28.17 o 
   7   9   5     1027.92      956.21     23.26 o 
   9   9   5      324.41      352.22     12.79 o 
  11   9   5      484.56      540.31     18.38 o 
  13   9   5     1592.62     1504.55     42.22 o 
 -10  10   5     1443.60     1275.74     78.29 o 
  -8  10   5    14470.71    14525.47    373.93 o 
  -6  10   5      837.25      880.79     24.13 o 
  -4  10   5     9472.37     9786.13    205.74 o 
  -2  10   5    12396.00    12962.16    251.52 o 
   0  10   5      445.05      445.60     15.79 o 
   2  10   5    15266.09    14992.47    288.64 o 
   4  10   5     7035.38     7351.53    135.65 o 
   6  10   5     1699.54     1824.87     36.63 o 
   8  10   5     6836.80     6744.45    131.11 o 
  10  10   5     3776.17     3205.13     84.11 o 
  -5  11   5    14494.30    13612.27    407.18 o 
  -3  11   5     1747.59     1629.43     40.29 o 
  -1  11   5    12353.28    12785.52    294.37 o 
   1  11   5    10251.28    10081.16    293.12 o 
   3  11   5     1592.27     1692.84     41.88 o 
   5  11   5    15748.62    14194.85    728.80 o 
 -20   0   6      703.40      719.38     36.62 o 
 -18   0   6    28263.07    28696.00    958.21 o 
 -16   0   6      729.83      848.97     39.97 o 
 -14   0   6     9294.12     9365.01    194.85 o 
 -12   0   6    39127.05    38467.88    729.23 o 
 -10   0   6     5023.59     5145.58    134.27 o 
  -8   0   6    38811.67    40062.09   1135.71 o 
  -6   0   6    94242.03   101736.20   2915.85 o 
  -4   0   6      148.74      147.46     23.74 o 
  -2   0   6   154505.50   151588.48   5386.80 o 
   0   0   6    55567.53    52678.73   1392.33 o 
   2   0   6      609.07      852.94     35.32 o 
   4   0   6    64002.88    60158.11   1480.13 o 
   6   0   6    51980.59    57239.93   1508.91 o 
   8   0   6    56973.56    59889.95   1763.07 o 
  10   0   6    45219.59    42998.77   1350.35 o 
  12   0   6     2788.93     2930.33     78.79 o 
  14   0   6    13779.00    12924.66    317.52 o 
  16   0   6    18023.22    18037.04    503.54 o 
  18   0   6     5375.67     5333.08    293.58 o 
  20   0   6    15096.36    14383.98   1281.01 o 
 -21   1   6    11279.14    11079.69    291.94 o 
 -19   1   6     8998.22     9483.40    221.25 o 
 -17   1   6     1701.45     1636.72     32.76 o 
 -15   1   6    58492.50    58597.70    911.13 o 
 -13   1   6     7097.38     7090.90     98.84 o 
 -11   1   6    13903.53    13769.24    185.50 o 
  -9   1   6    28835.21    29619.63    596.63 o 
  -7   1   6     6786.36     7739.98    172.44 o 
  -5   1   6    19673.01    19512.13    396.72 o 
  -3   1   6    44512.68    45089.03    937.41 o 
  -1   1   6      689.89      755.04     25.54 o 
   1   1   6    33621.34    32608.11    645.34 o 
   3   1   6    61784.08    60632.92   1682.39 o 
   5   1   6    42512.05    43653.64    783.60 o 
   7   1   6    44415.15    45245.79    883.46 o 
   9   1   6      616.93      687.87     23.73 o 
  11   1   6    21236.79    19726.91    317.90 o 
  13   1   6    33188.61    31780.83    571.64 o 
  15   1   6     8516.61     8451.54    157.92 o 
  17   1   6    20152.68    20777.77    466.55 o 
  19   1   6     4503.97     4614.47    165.94 o 
  21   1   6      903.28      896.46     59.72 o 
 -20   2   6        0.01       -3.73      9.32 o 
 -18   2   6       51.51       61.33      8.25 o 
 -16   2   6     1538.12     1326.95     28.00 o 
 -14   2   6    10234.58    10362.90    150.60 o 
 -12   2   6     3020.07     2753.89     42.19 o 
 -10   2   6     2814.88     2864.49     49.54 o 
  -8   2   6      387.27      320.55     15.73 o 
  -6   2   6    16901.27    19394.37    395.68 o 
  -4   2   6     3026.71     3141.14     60.07 o 
  -2   2   6     3130.98     3027.82     55.46 o 
   0   2   6     4678.13     4974.79     97.36 o 
   2   2   6       61.49       68.05     11.21 o 
   4   2   6      522.91      417.96     21.80 o 
   6   2   6      387.66      446.58     20.68 o 
   8   2   6      145.36      163.41     14.91 o 
  10   2   6     1116.62      976.59     19.81 o 
  12   2   6      137.95      167.63      7.92 o 
  14   2   6      167.61      157.23      9.95 o 
  16   2   6     1327.58     1364.76     37.27 o 
  18   2   6      797.81      888.90     31.80 o 
  20   2   6      882.99      884.21     34.73 o 
 -21   3   6     4178.84     4102.67    208.86 o 
 -19   3   6     3507.85     3330.49     75.01 o 
 -17   3   6     1321.58     1204.05     33.65 o 
 -15   3   6     9205.71     9158.02    170.12 o 
 -13   3   6     2774.13     2802.03     49.19 o 
 -11   3   6    10741.71    10500.87    174.33 o 
  -9   3   6     5431.65     5069.88     89.03 o 
  -7   3   6     4763.67     5298.95    121.81 o 
  -5   3   6    24366.53    24826.41    487.23 o 
  -3   3   6    26437.61    25573.00    477.52 o 
  -1   3   6     2657.63     2811.74     54.74 o 
   1   3   6    18815.66    19380.01    385.45 o 
   3   3   6      275.10      323.21     19.27 o 
   5   3   6      281.68      247.77     18.98 o 
   7   3   6    18098.86    17736.39    441.21 o 
   9   3   6     5829.33     5731.59     91.94 o 
  11   3   6    12432.87    12084.64    180.67 o 
  13   3   6     4251.34     3929.57     67.40 o 
  15   3   6      251.55      309.04     14.34 o 
  17   3   6     7790.87     7727.16    194.40 o 
  19   3   6     3354.71     3243.22     95.90 o 
  21   3   6      314.30      325.51     17.59 o 
 -20   4   6       43.24       44.72      9.54 o 
 -18   4   6    19771.01    19728.48    394.59 o 
 -16   4   6    15704.85    15265.41    283.94 o 
 -14   4   6    17770.76    18092.26    357.50 o 
 -12   4   6    51777.35    48391.76    878.10 o 
 -10   4   6     7589.29     7107.46    120.71 o 
  -8   4   6    40312.21    37623.01    557.06 o 
  -6   4   6    50118.88    46674.69   1111.18 o 
  -4   4   6     1679.68     1714.00     46.65 o 
  -2   4   6    89705.80    88147.59   2454.22 o 
   0   4   6    36553.20    35960.93   1150.24 o 
   2   4   6    24238.64    26811.49    661.80 o 
   4   4   6    35291.54    34795.54   1033.52 o 
   6   4   6      436.66      736.10     39.31 o 
   8   4   6    18382.29    17688.66    262.31 o 
  10   4   6    39590.60    38506.29    529.67 o 
  12   4   6      335.82      419.83     14.08 o 
  14   4   6    12044.45    12005.35    268.26 o 
  16   4   6     4377.41     4251.15     91.02 o 
  18   4   6       76.25      105.79     11.13 o 
  20   4   6    12801.74    12460.34    293.69 o 
 -19   5   6     7866.22     7508.65    218.73 o 
 -17   5   6     4851.13     4652.48    103.42 o 
 -15   5   6    24000.49    24122.51    516.36 o 
 -13   5   6     9533.59     9444.58    192.35 o 
 -11   5   6    10088.83     9761.67    174.06 o 
  -9   5   6    48022.96    45240.93    726.11 o 
  -7   5   6     2068.56     2020.50     39.41 o 
  -5   5   6    49694.28    46545.45    758.74 o 
  -3   5   6    34875.55    32485.78    579.37 o 
  -1   5   6      577.90      624.69     33.66 o 
   1   5   6    59541.53    59216.38   1643.38 o 
   3   5   6    26408.15    26416.10    604.00 o 
   5   5   6     7727.71     7092.21    126.05 o 
   7   5   6    49652.49    48557.93    726.24 o 
   9   5   6     4588.60     4474.69     68.29 o 
  11   5   6    11384.26    11691.77    194.67 o 
  13   5   6    25264.61    25317.31    473.28 o 
  15   5   6       49.40       64.69     10.33 o 
  17   5   6    22905.63    23219.88    483.32 o 
  19   5   6     9161.36     8797.52    222.30 o 
 -18   6   6     4713.92     4590.09    111.43 o 
 -16   6   6     3826.94     3854.08     97.08 o 
 -14   6   6     1388.05     1267.08     35.12 o 
 -12   6   6     8363.31     8375.57    188.05 o 
 -10   6   6     3071.26     3079.20     67.11 o 
  -8   6   6    14586.03    14421.33    238.53 o 
  -6   6   6     4785.13     4331.13     78.11 o 
  -4   6   6      817.63      852.97     19.20 o 
  -2   6   6     5331.58     5092.77     81.87 o 
   0   6   6     9703.13     9496.23    143.29 o 
   2   6   6     1030.56     1071.12     21.23 o 
   4   6   6     6332.58     6017.26     87.91 o 
   6   6   6      245.92      227.48     10.28 o 
   8   6   6     6834.87     7085.91    104.60 o 
  10   6   6     6647.96     6760.35    118.51 o 
  12   6   6      212.81      267.42     12.32 o 
  14   6   6     4641.31     4909.41     91.21 o 
  16   6   6      169.57      217.20     12.02 o 
  18   6   6     1322.96     1251.58     38.82 o 
 -17   7   6      123.54      141.63     26.09 o 
 -15   7   6     1107.14     1086.45     31.14 o 
 -13   7   6      447.56      417.49     18.79 o 
 -11   7   6      490.13      514.29     22.17 o 
  -9   7   6     8034.99     8136.50    139.79 o 
  -7   7   6     1784.95     1810.54     38.00 o 
  -5   7   6     5445.44     5173.84     81.23 o 
  -3   7   6     8418.79     8139.17    124.54 o 
  -1   7   6      922.41      924.43     20.31 o 
   1   7   6     6643.81     6644.82    103.45 o 
   3   7   6      220.33      204.17      9.02 o 
   5   7   6      348.50      432.24     14.18 o 
   7   7   6     7773.32     7418.89    126.92 o 
   9   7   6     2036.82     2078.63     40.68 o 
  11   7   6     1627.63     1582.00     34.58 o 
  13   7   6     2637.80     2691.33     57.65 o 
  15   7   6       57.37       60.08      8.27 o 
  17   7   6      136.02      167.72     18.64 o 
 -14   8   6     5426.93     5066.83    146.98 o 
 -12   8   6    23875.52    24062.65    738.08 o 
 -10   8   6      570.11      669.72     23.46 o 
  -8   8   6     2549.89     2530.44     53.15 o 
  -6   8   6     8375.42     8428.46    172.74 o 
  -4   8   6       16.51       47.92     10.52 o 
  -2   8   6    16731.05    16440.57    318.40 o 
   0   8   6    19582.81    19970.24    356.26 o 
   2   8   6     4498.02     4348.88     78.04 o 
   4   8   6    17652.63    18039.76    326.91 o 
   6   8   6     3845.05     4023.84     73.39 o 
   8   8   6     4702.68     5410.68     96.96 o 
  10   8   6    27723.20    28419.39    521.87 o 
  12   8   6       74.37       97.04     11.08 o 
  14   8   6    13372.38    13295.43    308.46 o 
 -11   9   6     6869.59     6654.21    185.32 o 
  -9   9   6    22497.40    23106.39    551.53 o 
  -7   9   6      899.87      954.10     29.02 o 
  -5   9   6    25083.16    26580.04    609.91 o 
  -3   9   6    29283.59    30194.15    580.01 o 
  -1   9   6      637.27      689.03     20.95 o 
   1   9   6    24701.31    25269.43    484.33 o 
   3   9   6    13972.92    13777.98    247.88 o 
   5   9   6     7098.12     7258.74    134.03 o 
   7   9   6    32719.25    33518.73    604.84 o 
   9   9   6     3713.97     3681.04     69.67 o 
  11   9   6    14299.23    14355.30    301.38 o 
  -8  10   6     3360.19     3384.60    106.53 o 
  -6  10   6     9218.15     9267.82    215.11 o 
  -4  10   6       94.16      131.45      9.47 o 
  -2  10   6     8898.10     8967.58    175.35 o 
   0  10   6     7557.13     7519.48    159.61 o 
   2  10   6     3127.88     3217.39     76.13 o 
   4  10   6     9142.18     9556.12    185.22 o 
   6  10   6      732.49      684.10     18.59 o 
   8  10   6     6056.47     6009.30    116.62 o 
  -3  11   6       44.21       66.02      9.18 o 
  -1  11   6      740.32      752.41     29.03 o 
   1  11   6      416.04      370.52     16.10 o 
   3  11   6     1047.10      955.04     32.95 o 
 -21   1   7       93.30       55.89      8.77 o 
 -19   1   7    12385.71    12316.62    258.01 o 
 -17   1   7     4397.41     4729.80     88.46 o 
 -15   1   7     3625.92     3509.35     62.02 o 
 -13   1   7    23611.85    23912.98    331.84 o 
 -11   1   7     2786.78     2636.60     38.82 o 
  -9   1   7    15126.37    15277.54    311.72 o 
  -7   1   7    39058.42    41588.83    900.62 o 
  -5   1   7     5762.68     6621.93    138.75 o 
  -3   1   7    59435.05    59746.57   1241.13 o 
  -1   1   7    20745.55    20663.64    406.97 o 
   1   1   7      337.70      307.39     16.63 o 
   3   1   7    43413.60    42022.14    911.78 o 
   5   1   7    15033.79    15073.33    320.92 o 
   7   1   7     5476.53     4842.13    101.44 o 
   9   1   7    23012.65    22418.94    471.48 o 
  11   1   7       85.92      144.11      8.50 o 
  13   1   7    22328.87    20739.21    347.08 o 
  15   1   7     5310.18     5158.86    110.85 o 
  17   1   7      641.31      671.17     30.28 o 
  19   1   7     7453.83     7436.14    350.59 o 
  21   1   7     2173.10     1963.93     82.87 o 
 -20   2   7    11066.98    10870.34    320.31 o 
 -18   2   7     6113.97     6131.79    131.35 o 
 -16   2   7    24696.96    26151.01    451.22 o 
 -14   2   7      664.23      740.80     19.38 o 
 -12   2   7    20021.68    19389.31    281.24 o 
 -10   2   7    44709.00    44438.75    640.76 o 
  -8   2   7      378.69      358.36     17.19 o 
  -6   2   7   117087.95   125770.45   2554.35 o 
  -4   2   7     9661.83     8208.96    153.79 o 
  -2   2   7    19239.31    19366.84    342.80 o 
   0   2   7    64518.35    64679.18   1208.90 o 
   2   2   7    39223.64    40593.45    803.71 o 
   4   2   7    27514.63    28579.07    666.78 o 
   6   2   7    60527.11    59568.00   1767.59 o 
   8   2   7     4378.35     4343.60    129.08 o 
  10   2   7    29777.78    28076.79    432.90 o 
  12   2   7    34462.84    32358.29    473.82 o 
  14   2   7      981.92      991.98     26.67 o 
  16   2   7     9235.45     8818.18    200.46 o 
  18   2   7    11066.03    10763.93    289.98 o 
  20   2   7     3225.86     3223.40     90.43 o 
 -19   3   7    11266.65    11276.09    262.17 o 
 -17   3   7     8842.34     8750.32    154.31 o 
 -15   3   7     7267.81     7515.21    132.26 o 
 -13   3   7    41337.61    40701.62    723.75 o 
 -11   3   7      841.63      808.60     19.64 o 
  -9   3   7    18820.06    18399.74    307.63 o 
  -7   3   7    51514.11    50340.63   1083.89 o 
  -5   3   7      628.82      712.89     23.21 o 
  -3   3   7    82999.05    85260.98   1774.43 o 
  -1   3   7    29163.54    29069.46    544.72 o 
   1   3   7     5419.55     5574.03    120.55 o 
   3   3   7    69395.19    71068.30   1477.67 o 
   5   3   7    49218.94    55583.62   1530.05 o 
   7   3   7    28931.60    29043.22    806.60 o 
   9   3   7    38198.74    36702.27    524.74 o 
  11   3   7      116.44      154.78      8.05 o 
  13   3   7    25295.72    24346.37    399.28 o 
  15   3   7    23157.29    22933.85    471.09 o 
  17   3   7     4429.36     4502.24    114.80 o 
  19   3   7    14190.97    13738.22    339.03 o 
 -20   4   7      698.21      555.49     26.36 o 
 -18   4   7       38.23       37.82      8.26 o 
 -16   4   7     3122.92     3055.53     64.44 o 
 -14   4   7      215.17      200.72     11.91 o 
 -12   4   7     4994.48     4738.53     86.01 o 
 -10   4   7     1077.81      975.09     23.61 o 
  -8   4   7      408.11      482.77     13.12 o 
  -6   4   7    10311.07    10086.69    188.42 o 
  -4   4   7    10579.76    10221.97    256.70 o 
  -2   4   7     2145.91     2368.88     68.27 o 
   0   4   7     4350.46     4060.63     97.91 o 
   2   4   7     3402.97     3608.93    105.62 o 
   4   4   7     6880.50     7047.65    181.53 o 
   6   4   7     3032.13     2600.35     50.47 o 
   8   4   7      389.54      444.02     12.56 o 
  10   4   7     2039.10     1977.96     32.46 o 
  12   4   7     1214.47     1204.64     25.64 o 
  14   4   7       62.34       95.51      9.90 o 
  16   4   7      683.35      675.88     22.44 o 
  18   4   7     1064.83     1063.31     30.54 o 
  20   4   7     2605.52     2540.25     68.82 o 
 -19   5   7     3755.21     3948.90    122.29 o 
 -17   5   7     1241.19     1286.83     36.79 o 
 -15   5   7      967.82      969.30     29.15 o 
 -13   5   7     1031.11     1079.82     28.62 o 
 -11   5   7     1258.32     1192.63     29.66 o 
  -9   5   7     6484.60     6257.05    105.56 o 
  -7   5   7    14079.43    13480.66    230.05 o 
  -5   5   7      562.28      461.54     14.85 o 
  -3   5   7     5147.55     4721.59     76.59 o 
  -1   5   7     8389.48     8232.94    145.26 o 
   1   5   7     6740.57     6599.68    109.99 o 
   3   5   7    11313.10    11602.09    173.03 o 
   5   5   7      670.97      747.77     15.26 o 
   7   5   7     4181.29     4062.77     63.78 o 
   9   5   7     9743.25     9717.05    145.94 o 
  11   5   7       57.60      105.95      9.66 o 
  13   5   7     1268.21     1311.60     29.33 o 
  15   5   7     1754.56     1771.68     42.29 o 
  17   5   7      721.62      758.73     28.03 o 
  19   5   7     1786.36     1691.84     50.74 o 
 -18   6   7     4087.94     4177.25    182.75 o 
 -16   6   7    22380.85    22636.43    537.71 o 
 -14   6   7     5071.22     5143.29    116.37 o 
 -12   6   7    22575.05    22207.82    530.72 o 
 -10   6   7    38315.42    38705.75    734.67 o 
  -8   6   7       49.84       59.29      9.92 o 
  -6   6   7    14102.90    13498.70    230.66 o 
  -4   6   7    34488.21    32742.33    507.85 o 
  -2   6   7     5047.62     4982.46     79.27 o 
   0   6   7    48921.45    47594.00    755.89 o 
   2   6   7     7199.87     6581.10     99.20 o 
   4   6   7     2648.35     2484.77     37.48 o 
   6   6   7    25309.82    25005.14    368.52 o 
   8   6   7     1353.63     1343.31     26.43 o 
  10   6   7    25803.24    26123.68    461.68 o 
  12   6   7    15851.27    16431.74    313.00 o 
  14   6   7     1367.43     1449.19     32.56 o 
  16   6   7    14105.51    14102.06    386.06 o 
  18   6   7     2610.14     2419.62     80.84 o 
 -15   7   7     1699.97     1720.73     46.36 o 
 -13   7   7    20032.85    20089.53    474.16 o 
 -11   7   7     4308.72     4135.47     92.73 o 
  -9   7   7    26489.40    26048.14    461.31 o 
  -7   7   7    41008.86    40743.21    691.90 o 
  -5   7   7      822.73      853.45     22.22 o 
  -3   7   7    54483.43    53313.66    859.90 o 
  -1   7   7    25329.42    25354.38    409.48 o 
   1   7   7    19616.65    19189.29    290.55 o 
   3   7   7    69135.61    69709.51   1083.02 o 
   5   7   7     4328.70     4384.31     70.67 o 
   7   7   7    29741.39    29694.92    523.30 o 
   9   7   7    22738.11    24614.93    454.86 o 
  11   7   7      339.78      368.23     14.30 o 
  13   7   7    13900.87    14811.83    296.01 o 
  15   7   7     9263.60     9346.48    227.31 o 
 -14   8   7     1192.77     1239.32     64.22 o 
 -12   8   7     4998.97     5134.11    170.04 o 
 -10   8   7    15883.04    16511.74    359.10 o 
  -8   8   7     1100.10     1089.99     26.18 o 
  -6   8   7     9932.23     9962.70    192.74 o 
  -4   8   7     2997.22     3114.72     70.06 o 
  -2   8   7       60.13       94.12     11.81 o 
   0   8   7    21255.17    21662.31    372.69 o 
   2   8   7      761.62      765.04     19.60 o 
   4   8   7     3795.91     4173.04     78.05 o 
   6   8   7     6333.91     6567.70    116.95 o 
   8   8   7      601.56      463.05     14.73 o 
  10   8   7     7261.11     7418.47    139.61 o 
  12   8   7     5601.64     5861.32    118.35 o 
  14   8   7      344.94      388.18     14.17 o 
 -11   9   7       24.43       27.35      9.76 o 
  -9   9   7       37.91       79.46     26.70 o 
  -7   9   7      494.07      541.89     22.47 o 
  -5   9   7       30.33       41.67     13.21 o 
  -3   9   7       29.85       38.95      9.01 o 
  -1   9   7       45.76      101.87     13.48 o 
   1   9   7      292.51      312.77     12.92 o 
   3   9   7      224.16      251.62     11.97 o 
   5   9   7     1779.95     1601.10     33.79 o 
   7   9   7      559.07      614.52     16.48 o 
   9   9   7     3406.90     3257.96     66.18 o 
  11   9   7       93.79      122.78      8.21 o 
  -8  10   7      273.98      263.71     18.23 o 
  -6  10   7     8797.78     8842.97    205.18 o 
  -4  10   7     3178.60     3107.15     68.27 o 
  -2  10   7     3045.24     3101.25     75.79 o 
   0  10   7    12237.87    12365.14    259.14 o 
   2  10   7     2643.16     2531.61     58.48 o 
   4  10   7     2153.04     2199.83     45.95 o 
   6  10   7     5312.23     5645.75    104.24 o 
   8  10   7      129.28      132.00      6.92 o 
  -1  11   7    10052.72    10348.83    311.80 o 
   1  11   7     1710.26     1649.47     51.57 o 
 -20   0   8    18377.20    18146.06    832.43 o 
 -18   0   8     7460.91     7537.16    195.14 o 
 -16   0   8     2773.27     3092.98     84.93 o 
 -14   0   8    36624.96    36447.71    851.61 o 
 -12   0   8     2966.68     2865.41     64.71 o 
 -10   0   8    34270.23    33561.75    597.81 o 
  -8   0   8    53844.16    56297.14   1596.19 o 
  -6   0   8     1664.04     1913.60     65.42 o 
  -4   0   8    57818.95    58281.27   1956.08 o 
  -2   0   8    21963.02    22616.36    763.94 o 
   0   0   8    33217.84    34036.95   1102.25 o 
   2   0   8   127616.21   124342.95   3048.09 o 
   4   0   8     2461.99     2025.66     68.07 o 
   6   0   8   112137.86   110654.90   2935.81 o 
   8   0   8    81151.30    79713.95   2310.11 o 
  10   0   8     1901.63     1708.34     51.69 o 
  12   0   8    34219.16    30547.96    825.08 o 
  14   0   8    23473.17    20697.37    560.64 o 
  16   0   8      286.33      329.36     24.38 o 
  18   0   8    37943.74    35603.40   2731.96 o 
  20   0   8     4923.51     4413.40    555.72 o 
 -21   1   8     2317.89     2177.34     72.11 o 
 -19   1   8     2671.24     2831.00     58.04 o 
 -17   1   8    24045.15    24554.81    440.26 o 
 -15   1   8     4456.32     4374.61     75.76 o 
 -13   1   8    20174.13    20049.60    286.66 o 
 -11   1   8    19689.25    19739.26    250.02 o 
  -9   1   8     1082.98     1144.50     26.57 o 
  -7   1   8    50219.86    52801.08   1143.07 o 
  -5   1   8    27235.76    28059.93    610.33 o 
  -3   1   8    21905.13    23019.84    468.47 o 
  -1   1   8    50022.98    51231.76   1007.11 o 
   1   1   8     4489.28     4171.07     88.74 o 
   3   1   8    13091.25    12604.34    277.78 o 
   5   1   8     8535.18     7864.27    211.43 o 
   7   1   8    22350.92    23861.58    506.87 o 
   9   1   8    17957.44    17039.78    326.99 o 
  11   1   8    15730.05    13760.30    256.33 o 
  13   1   8     1592.12     1519.38     39.29 o 
  15   1   8    16342.59    15364.54    411.56 o 
  17   1   8    12265.76    11979.13    379.50 o 
  19   1   8     1254.44     1296.31     45.19 o 
  21   1   8     7815.48     7159.73    375.06 o 
 -20   2   8      179.91      147.10      9.44 o 
 -18   2   8     1626.27     1548.24     34.63 o 
 -16   2   8     2291.13     2217.28     47.89 o 
 -14   2   8       40.64      102.90      8.66 o 
 -12   2   8      551.45      503.09     14.30 o 
 -10   2   8      540.79      537.21     13.35 o 
  -8   2   8       54.85       50.92      7.96 o 
  -6   2   8      222.38      208.76     13.34 o 
  -4   2   8       51.34       38.56      8.81 o 
  -2   2   8     3027.26     2982.55     66.15 o 
   0   2   8     3478.34     3440.85     75.63 o 
   2   2   8     1983.52     2178.81     50.81 o 
   4   2   8     2474.96     2660.68     71.78 o 
   6   2   8    13662.18    14087.94    428.72 o 
   8   2   8     2550.16     2536.60     50.19 o 
  10   2   8       55.35       70.27      7.54 o 
  12   2   8     2203.11     2219.50     44.26 o 
  14   2   8      204.71      223.24     12.20 o 
  16   2   8      142.04      160.17     12.35 o 
  18   2   8       25.05       43.55     10.29 o 
  20   2   8      126.61      123.21     10.38 o 
 -19   3   8     1488.74     1475.61     38.42 o 
 -17   3   8     5984.03     5986.84    117.93 o 
 -15   3   8     2596.73     2532.40     56.79 o 
 -13   3   8      942.95      914.80     23.48 o 
 -11   3   8    20912.51    20408.36    359.03 o 
  -9   3   8       69.99       98.48      7.70 o 
  -7   3   8    11858.41    11042.51    185.40 o 
  -5   3   8    42992.86    44830.91   1060.62 o 
  -3   3   8     1307.38     1662.13     44.04 o 
  -1   3   8    46524.91    47606.89    941.39 o 
   1   3   8     5154.70     5753.98    126.28 o 
   3   3   8     1993.84     1898.03     51.43 o 
   5   3   8    83908.58    91775.30   2545.69 o 
   7   3   8      378.98      361.80     11.98 o 
   9   3   8    12038.25    12236.11    211.56 o 
  11   3   8     8731.89     8423.21    176.15 o 
  13   3   8       14.27       59.15     11.65 o 
  15   3   8     6924.14     6639.37    152.96 o 
  17   3   8     6435.82     6410.87    160.77 o 
  19   3   8      709.39      739.66     21.87 o 
 -18   4   8     2802.88     2743.62     65.57 o 
 -16   4   8    11910.34    11625.45    230.00 o 
 -14   4   8    20780.93    21992.98    432.25 o 
 -12   4   8     1209.73     1314.81     31.67 o 
 -10   4   8    27220.24    26192.25    481.38 o 
  -8   4   8    36854.52    33906.05    489.25 o 
  -6   4   8     3101.08     2939.12     47.30 o 
  -4   4   8    60290.24    55649.00   1067.89 o 
  -2   4   8    18831.80    17265.81    430.63 o 
   0   4   8     7715.81     6930.20    178.48 o 
   2   4   8    80272.24    81691.43   2010.54 o 
   4   4   8    10116.20     9690.47    169.04 o 
   6   4   8    43202.48    43333.65    673.09 o 
   8   4   8    41960.41    41322.72    614.33 o 
  10   4   8       23.67       38.49      7.30 o 
  12   4   8    37286.23    36661.68    598.46 o 
  14   4   8    15447.80    14916.68    302.21 o 
  16   4   8     8339.14     7901.68    180.15 o 
  18   4   8    11470.51    11610.00    267.39 o 
 -17   5   8    17662.07    17402.92    370.89 o 
 -15   5   8     5993.94     5813.12    128.35 o 
 -13   5   8     6106.49     6434.17    132.80 o 
 -11   5   8    26540.55    25770.29    561.04 o 
  -9   5   8       84.34      124.28     12.26 o 
  -7   5   8    39309.57    37226.61    633.48 o 
  -5   5   8    16974.42    16077.88    273.61 o 
  -3   5   8     4444.21     4181.60     68.56 o 
  -1   5   8    49521.33    48003.62    741.73 o 
   1   5   8     7850.62     7793.28    127.82 o 
   3   5   8    29798.10    29581.04    436.01 o 
   5   5   8    68229.98    69380.00    986.86 o 
   7   5   8       68.61      117.73      7.76 o 
   9   5   8    25799.33    25808.04    377.23 o 
  11   5   8    15101.85    14897.85    286.79 o 
  13   5   8     1133.29     1144.96     25.87 o 
  15   5   8    31434.59    32216.25    725.42 o 
  17   5   8     8983.74     8973.95    221.02 o 
 -16   6   8      668.78      557.44     19.99 o 
 -14   6   8     4399.69     4325.27     97.33 o 
 -12   6   8      671.02      608.52     26.80 o 
 -10   6   8     2383.42     2286.61     47.34 o 
  -8   6   8     5986.47     5785.34    102.88 o 
  -6   6   8      423.97      401.83     15.30 o 
  -4   6   8    12914.93    12375.65    212.27 o 
  -2   6   8      190.46      189.79      9.71 o 
   0   6   8     3411.33     3322.21     57.63 o 
   2   6   8     8892.58     8943.42    143.30 o 
   4   6   8     1855.06     2026.40     33.35 o 
   6   6   8     4164.16     4214.25     69.23 o 
   8   6   8     6857.90     7088.69    112.28 o 
  10   6   8       12.57       53.61      9.07 o 
  12   6   8     4980.12     5226.56    108.19 o 
  14   6   8     1255.46     1297.91     31.10 o 
  16   6   8      969.74     1021.27     40.37 o 
 -15   7   8      112.97      139.63      8.55 o 
 -13   7   8      725.44      704.20     29.88 o 
 -11   7   8     1308.72     1408.01     33.30 o 
  -9   7   8      418.66      360.19     16.74 o 
  -7   7   8     7253.90     7413.72    135.19 o 
  -5   7   8      453.91      489.29     17.66 o 
  -3   7   8       34.01       46.02      8.93 o 
  -1   7   8     1411.54     1429.07     30.93 o 
   1   7   8     6069.56     6059.17     91.40 o 
   3   7   8     3608.01     3797.09     65.42 o 
   5   7   8     3843.05     3822.42     68.13 o 
   7   7   8      280.71      300.01     12.50 o 
   9   7   8      763.39      897.26     23.22 o 
  11   7   8     1404.86     1473.46     32.49 o 
  13   7   8     2041.47     1923.52     42.59 o 
  15   7   8     2263.77     2168.56     50.28 o 
 -14   8   8    13470.31    12041.27    388.39 o 
 -12   8   8      537.41      508.90     25.49 o 
 -10   8   8    16883.57    17086.30    369.56 o 
  -8   8   8    19918.82    20092.37    356.16 o 
  -6   8   8     2099.10     2211.77     45.20 o 
  -4   8   8    32924.68    34197.29    677.33 o 
  -2   8   8    11231.38    11299.62    226.03 o 
   0   8   8     7544.61     7776.17    136.57 o 
   2   8   8    19561.98    20180.45    369.35 o 
   4   8   8     4417.20     4633.80     85.75 o 
   6   8   8     7135.89     7687.42    143.23 o 
   8   8   8     6751.19     7628.33    134.88 o 
  10   8   8      101.38      122.63      8.97 o 
  12   8   8    11613.08    12394.16    247.23 o 
  14   8   8     5079.42     5101.51    183.43 o 
 -11   9   8    19037.07    19458.08    994.40 o 
  -9   9   8      855.69      848.94     49.86 o 
  -7   9   8    19230.52    19903.53    457.81 o 
  -5   9   8    13864.78    14376.10    308.40 o 
  -3   9   8     2609.02     2538.07     59.84 o 
  -1   9   8    20603.67    21046.82    385.07 o 
   1   9   8     2196.01     2240.92     54.99 o 
   3   9   8    16023.95    16371.31    302.69 o 
   5   9   8    27796.18    28398.25    489.72 o 
   7   9   8       33.65       45.25      6.68 o 
   9   9   8    12198.43    12321.95    280.14 o 
  11   9   8     6116.59     6368.45    135.31 o 
  -8  10   8     4268.68     4191.06    160.62 o 
  -6  10   8      177.42      179.93     23.08 o 
  -4  10   8     7091.56     7255.67    169.14 o 
  -2  10   8     4438.40     4407.82    104.77 o 
   0  10   8     3293.95     3477.23     93.87 o 
   2  10   8     9800.18     9771.45    244.18 o 
   4  10   8      611.12      562.04     15.76 o 
   6  10   8     6066.21     6113.04    112.14 o 
   8  10   8     4872.27     4567.58    133.52 o 
 -19   1   9     2239.46     2200.00     46.26 o 
 -17   1   9    10797.32    11174.98    202.62 o 
 -15   1   9    11423.25    11992.13    217.58 o 
 -13   1   9       33.81       54.65      6.84 o 
 -11   1   9     9741.63     9664.47    124.62 o 
  -9   1   9    15105.80    14741.08    207.89 o 
  -7   1   9     3765.61     3854.05     91.95 o 
  -5   1   9    28993.55    29790.52    649.28 o 
  -3   1   9    31849.71    34780.55    759.92 o 
  -1   1   9     9187.96     9325.98    214.65 o 
   1   1   9    52506.97    55415.90   1084.06 o 
   3   1   9    11910.74    12287.62    268.25 o 
   5   1   9    24983.12    24819.30    581.70 o 
   7   1   9    51494.75    47933.43   1240.06 o 
   9   1   9      808.85      728.40     21.08 o 
  11   1   9    21677.91    18957.24    321.98 o 
  13   1   9     9683.53     8685.87    164.43 o 
  15   1   9     6090.04     5835.62    134.97 o 
  17   1   9    11391.40    11214.44    334.56 o 
  19   1   9      605.15      631.86     24.15 o 
 -20   2   9     5354.42     5304.75    130.97 o 
 -18   2   9    27492.11    28381.93    544.41 o 
 -16   2   9     5584.83     5678.62    112.93 o 
 -14   2   9    35854.20    34661.12    521.98 o 
 -12   2   9    69315.02    67616.31   1151.63 o 
 -10   2   9       77.33      142.59      8.07 o 
  -8   2   9    64804.94    62469.08    911.39 o 
  -6   2   9    24766.45    23809.53    519.79 o 
  -4   2   9    14004.60    14227.56    317.85 o 
  -2   2   9    52568.74    50696.66   1050.23 o 
   0   2   9    21411.28    22365.73    444.17 o 
   2   2   9    61982.02    64639.32   1271.07 o 
   4   2   9    69189.12    67917.10   1699.71 o 
   6   2   9    17409.67    17280.62    444.79 o 
   8   2   9    57646.28    55904.73   1118.59 o 
  10   2   9    19179.46    18267.26    335.83 o 
  12   2   9     3417.24     3259.89     64.85 o 
  14   2   9    33797.82    32509.09    670.48 o 
  16   2   9     2484.82     2540.52     62.21 o 
  18   2   9    14749.78    14186.78    369.07 o 
  20   2   9    12438.20    12112.23    311.52 o 
 -19   3   9     2383.68     2397.96     64.84 o 
 -17   3   9     4744.38     4926.06    132.31 o 
 -15   3   9    19609.65    19844.26    377.40 o 
 -13   3   9    10477.77    10040.82    197.03 o 
 -11   3   9    25842.38    25492.42    478.42 o 
  -9   3   9    25349.90    24892.86    428.38 o 
  -7   3   9     5962.45     5838.96     96.44 o 
  -5   3   9    44173.91    42824.28    804.68 o 
  -3   3   9    26288.38    26699.30    595.11 o 
  -1   3   9    22986.14    23181.10    460.97 o 
   1   3   9    50865.94    51657.69   1071.57 o 
   3   3   9     1642.38     1831.61     47.58 o 
   5   3   9     5344.81     4945.63    100.81 o 
   7   3   9    17338.19    15447.54    241.37 o 
   9   3   9      296.30      409.33     13.17 o 
  11   3   9    28768.02    27706.22    506.40 o 
  13   3   9     7922.22     7722.71    148.56 o 
  15   3   9     3593.11     3510.39     83.72 o 
  17   3   9    26998.67    26146.16    640.57 o 
  19   3   9     2188.51     2130.76     54.92 o 
 -18   4   9     1898.22     1764.16     43.85 o 
 -16   4   9      343.91      341.65     14.83 o 
 -14   4   9     3269.13     2819.22     61.08 o 
 -12   4   9     2998.20     2812.30     62.88 o 
 -10   4   9       32.86       35.60      9.36 o 
  -8   4   9     4177.59     3773.88     61.03 o 
  -6   4   9      233.12      183.20      8.09 o 
  -4   4   9      394.65      484.62     13.99 o 
  -2   4   9     2002.45     1752.12     39.03 o 
   0   4   9      222.12      236.75     12.19 o 
   2   4   9     5686.27     5523.81    106.39 o 
   4   4   9      539.81      569.37     15.58 o 
   6   4   9      187.47      241.84      9.00 o 
   8   4   9     7689.83     8330.16    126.97 o 
  10   4   9     1178.29     1148.78     21.85 o 
  12   4   9      964.42      984.02     22.88 o 
  14   4   9      155.36      208.42     15.75 o 
  16   4   9       10.69       56.04      9.38 o 
  18   4   9      235.51      262.34     13.49 o 
 -17   5   9      545.95      591.63     19.04 o 
 -15   5   9     7282.64     6924.46    151.87 o 
 -13   5   9       13.11       26.95      9.15 o 
 -11   5   9     6828.94     6712.48    151.76 o 
  -9   5   9     5230.65     5001.30     89.22 o 
  -7   5   9      151.42      158.45      9.58 o 
  -5   5   9    11243.06    10657.59    183.52 o 
  -3   5   9      345.64      339.10     12.24 o 
  -1   5   9      282.92      280.96     11.16 o 
   1   5   9     9022.66     8974.99    139.66 o 
   3   5   9     2576.24     2573.62     46.53 o 
   5   5   9    18862.30    18970.66    270.60 o 
   7   5   9     6813.04     6758.96    107.59 o 
   9   5   9      403.66      332.60     10.96 o 
  11   5   9     2842.72     2865.75     57.97 o 
  13   5   9     5220.68     5335.21    103.08 o 
  15   5   9      272.06      328.40     20.00 o 
  17   5   9     5779.35     5954.57    245.51 o 
 -16   6   9      747.12      836.13     23.76 o 
 -14   6   9    14463.44    14365.94    307.90 o 
 -12   6   9    22183.49    22479.45    536.44 o 
 -10   6   9      138.51      141.79     11.72 o 
  -8   6   9    33747.29    32483.72    578.51 o 
  -6   6   9    22432.14    21330.30    361.87 o 
  -4   6   9    17929.12    17620.00    339.94 o 
  -2   6   9    88429.79    87275.58   1511.90 o 
   0   6   9     2423.86     2386.52     44.21 o 
   2   6   9    14179.46    14607.19    223.94 o 
   4   6   9    30499.65    30876.58    450.58 o 
   6   6   9      530.45      567.96     13.99 o 
   8   6   9    24503.72    26347.51    465.27 o 
  10   6   9    16657.09    18265.81    339.06 o 
  12   6   9      376.77      510.40     17.99 o 
  14   6   9    20026.00    20061.57    550.28 o 
  16   6   9     2163.10     2375.41    108.70 o 
 -15   7   9    12566.83    11593.98    377.43 o 
 -13   7   9       78.74       95.46     13.88 o 
 -11   7   9     8811.07     9112.90    244.94 o 
  -9   7   9     8469.04     8233.55    150.49 o 
  -7   7   9      200.87      231.47     12.04 o 
  -5   7   9     7832.59     7830.79    137.42 o 
  -3   7   9    10714.02    10698.88    215.96 o 
  -1   7   9      769.63      892.56     23.89 o 
   1   7   9    30927.29    31042.66    515.80 o 
   3   7   9     5718.33     5852.05    112.18 o 
   5   7   9    24391.88    25379.37    455.05 o 
   7   7   9    26433.47    28194.29    489.05 o 
   9   7   9      179.07      242.08     11.43 o 
  11   7   9    24277.93    26329.71    486.07 o 
  13   7   9     5809.62     6175.06    125.40 o 
  15   7   9     3330.11     3450.52     98.49 o 
 -12   8   9     4040.00     4021.97    132.89 o 
 -10   8   9       48.33       63.45      9.55 o 
  -8   8   9     2242.14     2263.38     52.84 o 
  -6   8   9    15058.75    15272.85    285.04 o 
  -4   8   9     6276.17     6579.83    135.28 o 
  -2   8   9     7822.43     8020.72    161.53 o 
   0   8   9       49.99       81.06     10.14 o 
   2   8   9     1224.94     1327.78     32.14 o 
   4   8   9     8869.64     9167.55    169.91 o 
   6   8   9      509.99      541.59     16.58 o 
   8   8   9     6050.63     6786.01    127.72 o 
  10   8   9     2885.76     3119.96     60.81 o 
  12   8   9     1152.62     1290.94     29.09 o 
 -11   9   9     2489.31     2192.40    119.31 o 
  -9   9   9      313.80      321.51     24.93 o 
  -7   9   9        9.64       12.15     11.58 o 
  -5   9   9      275.83      307.65     18.89 o 
  -3   9   9     2487.31     2385.89     54.37 o 
  -1   9   9      236.32      254.26     19.01 o 
   1   9   9     1615.63     1569.72     44.98 o 
   3   9   9       34.89       69.02      8.10 o 
   5   9   9      706.41      677.22     16.89 o 
   7   9   9     1221.04     1145.27     23.76 o 
   9   9   9      273.70      251.43     10.16 o 
  11   9   9       39.91       26.23      6.40 o 
  -6  10   9     1490.85     1420.02     48.75 o 
  -4  10   9     5068.59     4696.70    125.07 o 
  -2  10   9    12674.14    12146.82    280.32 o 
   0  10   9     5615.60     5586.50    146.88 o 
   2  10   9     5550.45     5560.75    181.10 o 
   4  10   9     7534.62     7371.71    155.07 o 
   6  10   9      274.77      261.52     11.30 o 
 -20   0  10     3079.54     3124.24     96.28 o 
 -18   0  10    18632.00    19332.92    490.35 o 
 -16   0  10    27027.81    28901.03    732.08 o 
 -14   0  10     5220.13     5324.04    128.92 o 
 -12   0  10   159658.48   155285.36   3126.39 o 
 -10   0  10    59093.11    56617.16   1069.41 o 
  -8   0  10    20764.03    18962.67    521.59 o 
  -6   0  10    62940.28    63458.40   1801.88 o 
  -4   0  10    22488.24    23308.94    786.67 o 
  -2   0  10    42087.26    45422.49   1524.82 o 
   0   0  10    98853.59   105380.48   3534.83 o 
   2   0  10      485.50      469.31     37.26 o 
   4   0  10    59229.55    57235.49   1994.85 o 
   6   0  10    19127.00    17290.36    539.85 o 
   8   0  10     7499.00     7918.41    223.02 o 
  10   0  10    28856.89    22719.12    532.58 o 
  12   0  10    15530.80    13277.55    479.16 o 
  14   0  10    13302.58    11595.38    484.95 o 
  16   0  10    24283.52    22655.01    958.26 o 
  18   0  10     2293.20     2323.64     88.99 o 
  20   0  10    10124.98     8822.31    366.49 o 
 -19   1  10    13319.94    13846.75    267.43 o 
 -17   1  10      372.19      391.21     15.06 o 
 -15   1  10     7231.49     7526.20    138.82 o 
 -13   1  10     5315.98     5247.00     87.17 o 
 -11   1  10     2340.43     2271.70     33.40 o 
  -9   1  10    39046.83    37398.76    474.88 o 
  -7   1  10    14671.36    14200.27    236.84 o 
  -5   1  10    10517.31    10711.49    240.13 o 
  -3   1  10    71705.00    78713.27   1864.56 o 
  -1   1  10    10865.71    11423.65    256.98 o 
   1   1  10    41899.20    45183.59    928.87 o 
   3   1  10    37037.34    37830.11    783.56 o 
   5   1  10      252.32      213.62     18.26 o 
   7   1  10    12368.25    10654.63    217.62 o 
   9   1  10    15971.22    14648.63    256.43 o 
  11   1  10     1656.24     1659.25     38.14 o 
  13   1  10    23076.06    20779.14    405.56 o 
  15   1  10     1706.57     1650.82     49.11 o 
  17   1  10     2376.58     2311.66     58.98 o 
  19   1  10     5803.91     5834.32    156.79 o 
 -20   2  10      162.17      147.36     10.12 o 
 -18   2  10      677.63      666.73     20.55 o 
 -16   2  10      281.61      340.75     14.16 o 
 -14   2  10       11.56       -0.16      7.61 o 
 -12   2  10     4813.73     4720.57     76.79 o 
 -10   2  10      509.16      475.61     14.64 o 
  -8   2  10      154.87      157.99      9.29 o 
  -6   2  10      825.59      747.97     19.55 o 
  -4   2  10     1270.90     1390.19     45.11 o 
  -2   2  10      470.95      609.18     26.25 o 
   0   2  10     2543.85     2726.10     66.88 o 
   2   2  10     1784.77     2077.50     53.59 o 
   4   2  10     2899.14     2884.59     69.87 o 
   6   2  10    19611.45    19748.77    321.28 o 
   8   2  10    17109.53    17217.30    326.47 o 
  10   2  10     1031.64      962.21     24.57 o 
  12   2  10       66.90       50.62     10.08 o 
  14   2  10      701.64      704.42     21.99 o 
  16   2  10     1930.19     1944.92     50.14 o 
  18   2  10     3921.89     3831.13    103.74 o 
  20   2  10       82.80       74.54     18.64 o 
 -19   3  10     5071.77     4695.27    107.61 o 
 -17   3  10      736.43      724.84     24.19 o 
 -15   3  10     9468.15     9600.48    174.48 o 
 -13   3  10    10384.63    10166.32    198.39 o 
 -11   3  10     5771.70     5713.69    107.23 o 
  -9   3  10    14710.10    14108.92    232.07 o 
  -7   3  10     3284.00     2821.39     50.43 o 
  -5   3  10     6838.93     6886.14    107.38 o 
  -3   3  10     7973.47     7441.56    154.34 o 
  -1   3  10     1719.73     1724.69     60.58 o 
   1   3  10    20639.48    21584.49    452.81 o 
   3   3  10     6602.75     5982.71    123.91 o 
   5   3  10       16.32       46.06      6.65 o 
   7   3  10    14295.69    13900.09    218.97 o 
   9   3  10     7249.72     6780.54    112.73 o 
  11   3  10     3112.46     3032.51     77.09 o 
  13   3  10     7420.50     7198.85    164.52 o 
  15   3  10     1733.67     1620.63     47.99 o 
  17   3  10     1328.99     1411.59     41.71 o 
  19   3  10     3379.61     3297.57     87.47 o 
 -18   4  10    10446.81     9977.51    308.19 o 
 -16   4  10    22683.57    22591.65    466.66 o 
 -14   4  10     5789.87     5382.36    116.79 o 
 -12   4  10    26917.91    27388.91    571.75 o 
 -10   4  10    17748.66    17699.39    358.52 o 
  -8   4  10     3345.23     3286.56     56.27 o 
  -6   4  10    34099.77    31074.54    448.14 o 
  -4   4  10    15068.99    14378.87    266.42 o 
  -2   4  10    23387.73    21680.07    332.55 o 
   0   4  10    66071.60    63057.48   1013.36 o 
   2   4  10     2311.98     2161.19     43.12 o 
   4   4  10    27615.99    26788.59    400.25 o 
   6   4  10    34586.33    34283.90    491.24 o 
   8   4  10      522.76      572.25     14.81 o 
  10   4  10    42819.42    43145.98    721.64 o 
  12   4  10    13920.29    14085.84    267.00 o 
  14   4  10     5317.16     5512.47    125.77 o 
  16   4  10    16614.62    16391.35    402.45 o 
  18   4  10      520.79      557.98     38.20 o 
 -17   5  10     1267.34     1194.78     35.71 o 
 -15   5  10    13260.08    13352.73    304.31 o 
 -13   5  10    26984.74    25954.89    582.04 o 
 -11   5  10     1278.29     1209.34     36.95 o 
  -9   5  10    30947.79    29681.91    562.85 o 
  -7   5  10    23001.88    21606.04    365.88 o 
  -5   5  10     7635.93     7328.58    127.01 o 
  -3   5  10    39890.28    37551.24    648.55 o 
  -1   5  10    13976.41    13415.34    222.75 o 
   1   5  10    17801.50    17197.38    328.98 o 
   3   5  10    42279.23    41440.46    658.56 o 
   5   5  10        7.60       34.04      6.80 o 
   7   5  10    19309.99    19847.42    292.92 o 
   9   5  10    10360.55    10514.11    184.90 o 
  11   5  10     4564.45     4888.97    101.43 o 
  13   5  10    19262.28    20465.40    445.12 o 
  15   5  10     1772.42     1961.02     76.44 o 
  17   5  10     6368.87     6387.06    275.16 o 
 -16   6  10     2402.79     2301.89     80.03 o 
 -14   6  10       42.43       68.36      9.72 o 
 -12   6  10     4973.07     4844.69    121.63 o 
 -10   6  10     7135.49     7056.60    163.32 o 
  -8   6  10      471.88      481.75     18.43 o 
  -6   6  10     7812.26     7490.86    144.21 o 
  -4   6  10     1657.05     1643.89     40.63 o 
  -2   6  10     5699.68     5758.81    108.47 o 
   0   6  10      618.93      640.43     17.92 o 
   2   6  10     1004.44      977.09     22.77 o 
   4   6  10     3370.20     3285.18     56.15 o 
   6   6  10     4034.55     4219.90     73.71 o 
   8   6  10       34.80       96.50     13.83 o 
  10   6  10     1492.04     1852.68     39.83 o 
  12   6  10     1939.32     2128.56     52.09 o 
  14   6  10      114.34      136.99     10.06 o 
  16   6  10     4064.54     3989.41    187.32 o 
 -15   7  10     1633.77     1470.78     49.41 o 
 -13   7  10     1812.10     1872.38     49.52 o 
 -11   7  10      992.65      944.60     32.68 o 
  -9   7  10      946.56      901.63     25.33 o 
  -7   7  10      878.80      918.69     26.02 o 
  -5   7  10     1796.29     1959.48     40.68 o 
  -3   7  10     2891.55     3053.93     66.49 o 
  -1   7  10       65.31      112.30     10.04 o 
   1   7  10      143.28      157.85      9.62 o 
   3   7  10     4805.85     4970.96     94.20 o 
   5   7  10       62.20       83.74      8.54 o 
   7   7  10     1665.42     1804.88     38.33 o 
   9   7  10     1600.89     1651.59     35.60 o 
  11   7  10       83.82       92.51      9.53 o 
  13   7  10     1524.70     1617.51     39.80 o 
  15   7  10      599.27      589.37     31.74 o 
 -12   8  10    10842.36    10643.40    548.78 o 
 -10   8  10     6526.68     6571.59    235.94 o 
  -8   8  10      620.48      561.04     18.83 o 
  -6   8  10    36477.10    36875.47    734.56 o 
  -4   8  10     1286.42     1259.83     31.91 o 
  -2   8  10    25073.68    25205.81    498.10 o 
   0   8  10    27407.22    27794.09    592.52 o 
   2   8  10      132.55      142.00     10.84 o 
   4   8  10     9448.71     9875.48    182.63 o 
   6   8  10    13516.67    13725.80    240.22 o 
   8   8  10      619.25      636.19     18.76 o 
  10   8  10    21718.21    21463.31    469.23 o 
  12   8  10     7758.18     7532.26    179.83 o 
  -9   9  10    23988.45    22590.07   1803.10 o 
  -7   9  10     9530.94     9736.89    298.33 o 
  -5   9  10     1316.11     1429.68     53.27 o 
  -3   9  10    17942.97    17857.95    421.02 o 
  -1   9  10     3458.54     3315.44     87.82 o 
   1   9  10    11206.71    11286.24    268.70 o 
   3   9  10    18215.32    18230.05    358.15 o 
   5   9  10      135.10      149.99      7.42 o 
   7   9  10    16345.46    16863.50    315.75 o 
   9   9  10     9799.23     9100.73    181.39 o 
  -4  10  10     1792.29     1717.65     65.26 o 
  -2  10  10     2884.62     2937.03     78.90 o 
   0  10  10    11454.52    11957.12    310.04 o 
   2  10  10      202.53      224.86     12.49 o 
   4  10  10     3271.26     3126.08     73.84 o 
   6  10  10     3706.62     3609.69     94.82 o 
 -19   1  11     7237.95     7344.49    143.23 o 
 -17   1  11     9895.56    10356.58    201.50 o 
 -15   1  11      498.67      497.98     18.22 o 
 -13   1  11     8317.13     8572.52    150.05 o 
 -11   1  11      437.29      482.58     15.04 o 
  -9   1  11      343.43      335.44     10.43 o 
  -7   1  11    25435.39    24118.02    316.29 o 
  -5   1  11     5151.72     4633.87     82.33 o 
  -3   1  11    20943.54    22402.65    538.58 o 
  -1   1  11    10385.59    10081.11    248.65 o 
   1   1  11       11.33       38.83     13.01 o 
   3   1  11    19700.16    19646.16    411.67 o 
   5   1  11    21612.93    21427.66    371.28 o 
   7   1  11     2379.38     2129.97     41.76 o 
   9   1  11    24691.49    22732.66    434.83 o 
  11   1  11     1497.66     1300.07     32.94 o 
  13   1  11     2558.65     2204.64     60.67 o 
  15   1  11    11245.43    10636.68    323.25 o 
  17   1  11     1957.31     1784.51     40.62 o 
  19   1  11     1423.14     1386.79     63.49 o 
 -18   2  11      244.22      262.78     11.86 o 
 -16   2  11    19870.06    20760.95    399.21 o 
 -14   2  11    22833.20    23261.26    417.33 o 
 -12   2  11     4812.47     4864.25     91.64 o 
 -10   2  11    53615.32    52447.04    777.26 o 
  -8   2  11    20500.90    19950.86    302.73 o 
  -6   2  11     8159.52     7603.35    114.60 o 
  -4   2  11    87168.96    88008.14   1459.66 o 
  -2   2  11     7965.89     8116.48    202.56 o 
   0   2  11    56819.85    60283.61   1238.30 o 
   2   2  11    71993.20    73998.02   1520.54 o 
   4   2  11      654.01      817.52     19.28 o 
   6   2  11    59168.59    55756.15    828.82 o 
   8   2  11    33457.10    32532.77    521.86 o 
  10   2  11     5612.04     5262.90    130.53 o 
  12   2  11    36951.43    35830.73    837.07 o 
  14   2  11     3249.00     3144.27     73.35 o 
  16   2  11    12963.36    12726.25    325.91 o 
  18   2  11    14070.04    14218.60    365.29 o 
 -19   3  11    11067.24    10620.99    304.56 o 
 -17   3  11    17121.12    18158.52    462.36 o 
 -15   3  11       50.20       63.57      9.10 o 
 -13   3  11    15728.55    16473.38    340.41 o 
 -11   3  11     6537.37     6398.96    130.00 o 
  -9   3  11     8649.52     7938.82    138.26 o 
  -7   3  11    51214.92    49504.07    847.17 o 
  -5   3  11     7264.86     6919.52    117.21 o 
  -3   3  11    49157.80    48692.62    800.04 o 
  -1   3  11    27726.04    26132.24    446.39 o 
   1   3  11       11.29       44.65     10.71 o 
   3   3  11    39258.81    38154.52    525.44 o 
   5   3  11    24567.15    24164.44    357.84 o 
   7   3  11     3377.81     3232.54     52.83 o 
   9   3  11    13214.16    12613.72    207.83 o 
  11   3  11    13919.80    13946.41    271.21 o 
  13   3  11     6358.73     6392.99    123.37 o 
  15   3  11    12891.27    13142.59    314.68 o 
  17   3  11     2438.95     2427.10     74.03 o 
  19   3  11      994.13     1061.00     49.25 o 
 -18   4  11        6.92        1.06      9.18 o 
 -16   4  11      314.70      326.44     15.87 o 
 -14   4  11     1711.60     1628.13     40.83 o 
 -12   4  11        6.91        0.11     10.27 o 
 -10   4  11     5998.09     5512.38    113.96 o 
  -8   4  11     4223.22     3970.19     83.40 o 
  -6   4  11     3439.63     3365.98     60.02 o 
  -4   4  11      969.84      741.90     20.12 o 
  -2   4  11      380.13      347.67     12.29 o 
   0   4  11     1025.01      837.36     17.83 o 
   2   4  11    11321.88    10977.04    170.20 o 
   4   4  11        8.23       17.89      6.59 o 
   6   4  11     9237.50     9472.22    155.32 o 
   8   4  11     3746.77     3747.04     71.88 o 
  10   4  11     1386.76     1504.36     33.01 o 
  12   4  11     3245.88     3332.00     67.01 o 
  14   4  11      419.59      403.51     17.74 o 
  16   4  11     5030.51     5054.11    154.72 o 
  18   4  11     3255.38     3155.81     95.49 o 
 -17   5  11     4573.69     4500.82    115.26 o 
 -15   5  11      147.51      170.70     12.30 o 
 -13   5  11     7114.97     7074.71    153.48 o 
 -11   5  11     5346.89     5089.34    112.40 o 
  -9   5  11     4381.53     3800.56    114.40 o 
  -7   5  11     6928.65     7049.34    136.74 o 
  -5   5  11      725.48      642.64     17.63 o 
  -3   5  11      279.48      278.73     14.79 o 
  -1   5  11     4727.37     4450.99     82.56 o 
   1   5  11     1127.82      970.09     25.22 o 
   3   5  11     1496.22     1490.22     30.31 o 
   5   5  11     1249.70     1185.07     26.13 o 
   7   5  11     3273.12     3371.86     60.48 o 
   9   5  11     2063.82     2180.36     44.09 o 
  11   5  11     1607.40     1734.98     44.65 o 
  13   5  11      959.84     1002.97     28.80 o 
  15   5  11     1995.99     2056.20     54.33 o 
  17   5  11      947.53      982.60     49.25 o 
 -16   6  11    11722.57    11568.96    560.15 o 
 -14   6  11    12183.62    12643.68    288.66 o 
 -12   6  11      289.26      357.64     25.73 o 
 -10   6  11    21299.89    21467.92    477.08 o 
  -8   6  11    11054.85    10722.64    208.55 o 
  -6   6  11    12040.04    11671.31    211.56 o 
  -4   6  11    37201.56    38208.89    703.30 o 
  -2   6  11     1823.21     1849.51     42.02 o 
   0   6  11    39868.55    39658.16    806.25 o 
   2   6  11    21519.72    21783.09    377.71 o 
   4   6  11     1848.40     1876.32     36.61 o 
   6   6  11    25406.64    26742.36    542.17 o 
   8   6  11    15291.11    16477.28    306.03 o 
  10   6  11    10338.69    10805.23    217.68 o 
  12   6  11    20776.98    22291.72    484.65 o 
  14   6  11     3328.61     3372.24     92.99 o 
  16   6  11     4122.00     4297.40    182.14 o 
 -13   7  11    22663.91    22832.96    519.12 o 
 -11   7  11    10483.42    10701.61    257.18 o 
  -9   7  11    13456.55    12961.26    290.82 o 
  -7   7  11    34290.28    34169.39    652.11 o 
  -5   7  11     2084.14     2120.63     48.88 o 
  -3   7  11     4903.93     4827.41    101.09 o 
  -1   7  11    35926.01    37250.79    744.72 o 
   1   7  11      334.27      356.80     15.01 o 
   3   7  11    31797.27    33083.92    609.47 o 
   5   7  11    11933.10    11998.53    221.64 o 
   7   7  11      283.84      300.94     14.00 o 
   9   7  11    18026.49    19591.87    391.30 o 
  11   7  11     6771.61     7102.47    156.91 o 
  13   7  11     8876.35     8785.42    193.03 o 
 -12   8  11       36.65       29.60     11.35 o 
 -10   8  11    11136.86    11112.04    342.39 o 
  -8   8  11     1015.54      965.34     28.38 o 
  -6   8  11     1103.50     1044.28     30.36 o 
  -4   8  11    15451.12    15670.57    343.64 o 
  -2   8  11      265.91      271.74     14.31 o 
   0   8  11    16938.91    17065.38    405.75 o 
   2   8  11     5920.22     6359.46    140.10 o 
   4   8  11      297.93      296.14     13.45 o 
   6   8  11    14705.99    15352.55    284.77 o 
   8   8  11     1432.15     1652.93     37.49 o 
  10   8  11     3106.15     3092.72     64.54 o 
  12   8  11     2137.68     2182.29     50.06 o 
  -9   9  11        3.78       18.63     18.63 o 
  -7   9  11      139.06      201.26     26.09 o 
  -5   9  11     3721.64     3680.07    117.52 o 
  -3   9  11       43.00       47.00     10.62 o 
  -1   9  11     1135.81     1132.23     33.19 o 
   1   9  11       19.21       41.75      9.83 o 
   3   9  11      299.76      333.19     12.93 o 
   5   9  11     1326.33     1212.57     27.97 o 
   7   9  11      190.44      202.77     10.33 o 
   9   9  11       55.56       63.09      6.67 o 
  -4  10  11    14129.31    12995.47    489.16 o 
  -2  10  11     2267.48     2431.57     97.44 o 
   0  10  11     3287.01     3107.32     83.18 o 
   2  10  11    15550.88    14853.75    382.59 o 
   4  10  11       51.92       54.11     10.54 o 
 -18   0  12    18437.34    18994.40    556.73 o 
 -16   0  12     1842.23     1905.57     57.53 o 
 -14   0  12    37422.50    39516.07    999.68 o 
 -12   0  12    19941.59    19908.17    457.38 o 
 -10   0  12     9651.06     9168.78    168.45 o 
  -8   0  12    49596.06    47712.03    842.13 o 
  -6   0  12     4332.81     4079.20     73.84 o 
  -4   0  12    44080.95    44861.48   1029.74 o 
  -2   0  12    76035.87    75777.97   2115.76 o 
   0   0  12     2514.26     2617.33    108.01 o 
   2   0  12    49888.32    50704.34   1479.17 o 
   4   0  12    40067.86    39775.87    894.11 o 
   6   0  12     1262.98     1309.76     70.77 o 
   8   0  12    41566.01    39366.33   1056.36 o 
  10   0  12    28753.77    26716.44    750.43 o 
  12   0  12    11691.97    10262.74    283.64 o 
  14   0  12    22835.80    21984.66    840.39 o 
  16   0  12      553.82      618.60     32.48 o 
  18   0  12    13596.41    13733.65    524.14 o 
 -19   1  12        6.43       15.97      6.46 o 
 -17   1  12    12223.71    12645.27    260.89 o 
 -15   1  12    10141.46    10665.07    193.89 o 
 -13   1  12     1900.02     1942.75     41.49 o 
 -11   1  12     2655.39     2532.23     39.64 o 
  -9   1  12    10335.06     9935.09    132.08 o 
  -7   1  12     6078.76     5762.66     76.53 o 
  -5   1  12    34039.38    31716.77    475.48 o 
  -3   1  12      511.72      483.11     13.60 o 
  -1   1  12     2256.99     2030.45     53.76 o 
   1   1  12    26706.53    26176.89    459.96 o 
   3   1  12      832.37      803.06     17.83 o 
   5   1  12    37751.80    36908.64    538.04 o 
   7   1  12    19212.79    17982.55    272.70 o 
   9   1  12    16474.15    15810.61    318.04 o 
  11   1  12    30690.49    27887.24    585.39 o 
  13   1  12     1133.57     1105.99     31.00 o 
  15   1  12     6019.00     5696.54    124.72 o 
  17   1  12    14199.44    14038.40    406.91 o 
  19   1  12     1670.97     1566.04     52.25 o 
 -18   2  12       40.91       32.52      8.26 o 
 -16   2  12       28.76       16.11      9.06 o 
 -14   2  12     3036.48     2911.71     57.64 o 
 -12   2  12      128.86      136.23      9.45 o 
 -10   2  12     1565.81     1503.05     27.04 o 
  -8   2  12       43.49       83.53      9.37 o 
  -6   2  12       83.08       63.26      7.89 o 
  -4   2  12     4117.52     4166.62     65.63 o 
  -2   2  12      208.03      295.34     16.61 o 
   0   2  12     1772.69     1756.59     35.21 o 
   2   2  12       50.54       80.90      5.83 o 
   4   2  12       37.70       45.28      6.71 o 
   6   2  12       40.84       66.03      6.67 o 
   8   2  12       38.18       55.60      7.17 o 
  10   2  12      150.33      192.36     11.03 o 
  12   2  12      477.81      486.35     17.95 o 
  14   2  12       30.37       57.04     10.19 o 
  16   2  12      267.79      309.88     16.32 o 
  18   2  12     4695.06     4677.28    251.34 o 
 -17   3  12     6601.41     7268.46    166.22 o 
 -15   3  12     2358.46     2508.99     52.76 o 
 -13   3  12       96.24      123.27      9.55 o 
 -11   3  12    14563.67    15150.42    276.77 o 
  -9   3  12     3891.85     3798.63     78.06 o 
  -7   3  12     7269.69     6975.34    118.67 o 
  -5   3  12    15321.24    14630.65    229.60 o 
  -3   3  12       46.77       89.77      8.99 o 
  -1   3  12     5082.04     4517.21     70.62 o 
   1   3  12     5955.42     5676.68     81.54 o 
   3   3  12      204.76      201.66      7.83 o 
   5   3  12    15684.77    15131.64    209.73 o 
   7   3  12     1929.37     1804.83     34.95 o 
   9   3  12      204.21      232.59      9.82 o 
  11   3  12     5370.92     5255.90    105.76 o 
  13   3  12     1061.19     1117.88     26.94 o 
  15   3  12     4521.47     4489.76    139.11 o 
  17   3  12     4785.61     4925.52    140.81 o 
 -18   4  12    15659.49    15581.26    540.04 o 
 -16   4  12       44.85      103.10     15.06 o 
 -14   4  12    24675.41    25469.13    527.29 o 
 -12   4  12    21504.30    21638.83    449.75 o 
 -10   4  12     2026.80     2222.17     48.62 o 
  -8   4  12    47648.58    46332.02   1047.47 o 
  -6   4  12     7553.87     6984.65    140.84 o 
  -4   4  12    29481.40    28243.77    493.64 o 
  -2   4  12    53642.01    51051.12    808.76 o 
   0   4  12      583.15      578.99     15.79 o 
   2   4  12    50312.58    49650.54    820.03 o 
   4   4  12    22830.92    22573.54    363.03 o 
   6   4  12     3664.99     3703.76     71.76 o 
   8   4  12    62867.05    63151.30   1327.32 o 
  10   4  12     5090.96     5601.55    109.12 o 
  12   4  12    10718.82    11556.14    219.66 o 
  14   4  12    16841.22    17571.66    387.22 o 
  16   4  12     1065.78     1123.52     98.92 o 
 -15   5  12    11634.30    11531.29    288.81 o 
 -13   5  12     2876.65     2730.51     61.91 o 
 -11   5  12    23617.01    23532.15    496.62 o 
  -9   5  12     1177.53     1462.15     40.97 o 
  -7   5  12    11678.83    11399.65    232.85 o 
  -5   5  12    41282.34    40141.73    828.93 o 
  -3   5  12      639.13      637.62     22.80 o 
  -1   5  12    44948.80    42513.60    738.19 o 
   1   5  12     9818.55     9217.15    164.20 o 
   3   5  12     1177.50     1172.80     33.50 o 
   5   5  12    41985.82    42823.91    747.48 o 
   7   5  12     7266.66     7720.90    141.54 o 
   9   5  12     6585.46     6971.31    133.32 o 
  11   5  12    21497.63    23164.32    502.50 o 
  13   5  12     1476.47     1564.28     44.46 o 
  15   5  12    10237.97    10300.11    430.96 o 
 -14   6  12     4374.31     4627.11    107.72 o 
 -12   6  12     5123.63     4799.71    114.28 o 
 -10   6  12      606.78      653.43     29.00 o 
  -8   6  12     8016.92     7543.64    179.63 o 
  -6   6  12      123.16      147.46     13.71 o 
  -4   6  12     3021.58     3090.91     83.50 o 
  -2   6  12     7221.15     7366.08    151.37 o 
   0   6  12     1116.24     1107.68     26.21 o 
   2   6  12    14865.71    15550.36    296.68 o 
   4   6  12      984.01     1051.84     24.58 o 
   6   6  12     2762.84     2803.24     56.91 o 
   8   6  12     8769.36     9377.37    189.44 o 
  10   6  12      253.83      223.26     11.87 o 
  12   6  12     2997.13     3123.70     71.70 o 
  14   6  12     1761.33     1929.86     59.15 o 
 -13   7  12      453.88      480.79     17.88 o 
 -11   7  12     2465.80     2566.65     64.90 o 
  -9   7  12      963.99      879.14     31.84 o 
  -7   7  12     1154.06     1199.65     31.86 o 
  -5   7  12     2488.86     2485.54     68.16 o 
  -3   7  12     1963.58     2054.18     55.28 o 
  -1   7  12     3946.83     4216.18     88.87 o 
   1   7  12     3079.88     3176.01     67.88 o 
   3   7  12      157.61      188.97      9.98 o 
   5   7  12     1030.98     1067.82     25.82 o 
   7   7  12     6850.78     7067.89    153.54 o 
   9   7  12      117.64      119.02     11.26 o 
  11   7  12      153.37      214.78     11.88 o 
  13   7  12      592.28      536.77     21.67 o 
 -10   8  12     2058.07     1866.61     61.23 o 
  -8   8  12    18985.00    19105.31    460.55 o 
  -6   8  12     2697.49     2689.54     69.20 o 
  -4   8  12    12593.96    12859.71    314.16 o 
  -2   8  12    17838.50    17896.02    386.93 o 
   0   8  12      203.08      247.14     14.70 o 
   2   8  12     8029.33     8312.77    166.19 o 
   4   8  12    10268.26    10538.90    209.23 o 
   6   8  12     5392.25     5628.23    114.79 o 
   8   8  12    17921.08    18068.49    360.05 o 
  10   8  12     1754.05     1795.14     42.34 o 
  -7   9  12     8290.02     7624.28    395.58 o 
  -5   9  12    17023.55    16594.82    449.02 o 
  -3   9  12      493.45      506.35     33.86 o 
  -1   9  12    11743.19    11673.26    278.65 o 
   1   9  12    19050.96    18844.85    447.10 o 
   3   9  12     2202.77     2201.21     61.65 o 
   5   9  12    16537.04    16075.99    361.46 o 
   7   9  12     7866.42     7376.53    147.92 o 
   0  10  12      140.04      130.55     15.81 o 
 -19   1  13     7135.89     7303.01    369.44 o 
 -17   1  13      324.29      379.99     15.22 o 
 -15   1  13    12059.26    12632.45    228.63 o 
 -13   1  13    18341.09    18892.20    339.49 o 
 -11   1  13    11757.83    11528.47    174.20 o 
  -9   1  13    32876.96    31938.17    448.52 o 
  -7   1  13     2564.76     2457.32     34.80 o 
  -5   1  13    16860.86    16432.27    216.82 o 
  -3   1  13    22642.78    22284.45    312.37 o 
  -1   1  13       95.20      125.28      6.57 o 
   1   1  13     9095.09     8822.98    126.20 o 
   3   1  13    12028.14    12215.10    188.80 o 
   5   1  13     3103.35     3076.05     53.05 o 
   7   1  13    15765.51    15284.81    243.36 o 
   9   1  13      903.06      936.32     24.15 o 
  11   1  13     7523.09     7394.69    171.74 o 
  13   1  13     6563.43     6448.34    138.34 o 
  15   1  13      541.94      554.68     23.88 o 
  17   1  13     8422.14     8723.11    236.93 o 
 -18   2  13    15079.69    14896.57    304.61 o 
 -16   2  13    14018.31    14786.06    283.90 o 
 -14   2  13     4379.39     4369.70     82.80 o 
 -12   2  13    38218.47    39470.64    697.03 o 
 -10   2  13    19309.22    18914.46    308.85 o 
  -8   2  13    16024.10    15739.40    222.44 o 
  -6   2  13    37132.86    36100.63    542.20 o 
  -4   2  13      699.73      826.58     18.89 o 
  -2   2  13    55085.41    53439.43   1009.55 o 
   0   2  13    62856.14    63699.55   1086.35 o 
   2   2  13     5017.36     5230.08     79.60 o 
   4   2  13    37104.02    36084.89    492.19 o 
   6   2  13    22765.78    22322.91    308.69 o 
   8   2  13     6550.49     6621.47    102.00 o 
  10   2  13    51778.13    49214.77   1033.91 o 
  12   2  13     3190.10     3141.02     69.55 o 
  14   2  13    13592.97    13105.99    252.95 o 
  16   2  13    17784.44    17849.74    417.89 o 
  18   2  13       39.45       56.32      9.54 o 
 -17   3  13      307.54      291.56     14.01 o 
 -15   3  13    20615.22    21009.89    430.16 o 
 -13   3  13     5980.14     6155.91    120.90 o 
 -11   3  13     8643.24     8820.12    173.05 o 
  -9   3  13    31590.63    32157.24    563.96 o 
  -7   3  13     2915.94     2906.26     59.97 o 
  -5   3  13    15412.17    14619.46    241.11 o 
  -3   3  13    31887.65    31251.52    487.02 o 
  -1   3  13        9.04       67.70     11.24 o 
   1   3  13    23574.29    21998.66    292.04 o 
   3   3  13     9513.04     9448.55    134.65 o 
   5   3  13     7836.84     7832.39    111.06 o 
   7   3  13    42389.29    41481.76    606.20 o 
   9   3  13      385.76      407.57     19.26 o 
  11   3  13    15816.49    16832.34    343.78 o 
  13   3  13    10658.22    11240.93    283.07 o 
  15   3  13      125.26      130.79     11.05 o 
  17   3  13     5995.49     5574.48    206.33 o 
 -16   4  13      553.39      533.26     23.48 o 
 -14   4  13      883.67      943.20     29.19 o 
 -12   4  13     1860.53     1896.70     50.11 o 
 -10   4  13     2488.34     2278.76     51.68 o 
  -8   4  13     1180.05     1188.87     34.62 o 
  -6   4  13     1189.13     1126.67     27.40 o 
  -4   4  13      135.11      205.40     13.38 o 
  -2   4  13      916.01      869.60     21.52 o 
   0   4  13     5979.79     5736.92     96.59 o 
   2   4  13     2032.36     1971.19     34.34 o 
   4   4  13      923.28      866.71     20.40 o 
   6   4  13      210.41      215.72     10.26 o 
   8   4  13     2118.76     2221.46     48.65 o 
  10   4  13     1066.23     1166.52     32.58 o 
  12   4  13       12.08       17.32      7.80 o 
  14   4  13     1243.21     1343.89     44.02 o 
  16   4  13      387.67      428.23     23.52 o 
 -15   5  13     1564.81     1524.35     46.27 o 
 -13   5  13     1023.13     1194.35     34.01 o 
 -11   5  13      146.80      132.52     11.40 o 
  -9   5  13    10095.59     9683.87    197.82 o 
  -7   5  13     1772.31     1752.57     47.25 o 
  -5   5  13     7677.28     7422.08    157.27 o 
  -3   5  13     8951.64     8692.52    170.77 o 
  -1   5  13        0.35        6.05      8.91 o 
   1   5  13    20755.34    20056.52    351.06 o 
   3   5  13    11813.65    11562.82    204.15 o 
   5   5  13     2617.54     2788.44     58.84 o 
   7   5  13     8335.08     8892.42    168.61 o 
   9   5  13      818.89      910.55     23.16 o 
  11   5  13      372.49      413.90     17.26 o 
  13   5  13     4431.84     4545.40    121.26 o 
  15   5  13       43.04       68.01     10.61 o 
 -14   6  13     1440.20     1494.92     50.58 o 
 -12   6  13    24512.17    24529.54    505.89 o 
 -10   6  13     7290.43     7226.00    191.87 o 
  -8   6  13     5961.83     6124.48    153.20 o 
  -6   6  13    29354.82    28729.49    621.74 o 
  -4   6  13      103.91      152.52     14.95 o 
  -2   6  13     8936.08     8937.02    199.22 o 
   0   6  13    18906.80    18619.89    346.53 o 
   2   6  13     8053.42     8367.16    157.76 o 
   4   6  13    42732.63    43502.64    759.84 o 
   6   6  13     5566.29     6013.97    116.82 o 
   8   6  13    13477.52    14107.87    282.92 o 
  10   6  13    17732.95    18591.93    490.23 o 
  12   6  13     3451.79     3221.78     88.39 o 
  14   6  13     7757.79     8040.23    316.94 o 
 -13   7  13     6144.08     5951.53    171.39 o 
 -11   7  13     4884.52     4978.68    134.61 o 
  -9   7  13    21921.66    21714.16    517.87 o 
  -7   7  13     3467.81     3435.52    101.74 o 
  -5   7  13    24854.06    24874.44    551.11 o 
  -3   7  13    25044.30    25076.72    639.79 o 
  -1   7  13     3817.91     3727.86     78.94 o 
   1   7  13    29528.94    30890.41    614.73 o 
   3   7  13     8959.44     9094.55    170.47 o 
   5   7  13     6326.21     6774.04    137.72 o 
   7   7  13    16723.10    17971.51    358.62 o 
   9   7  13     2755.59     2867.04     65.01 o 
  11   7  13     5982.13     6234.41    149.52 o 
  13   7  13    16035.14    14938.18    410.16 o 
 -10   8  13      859.25      878.42     40.79 o 
  -8   8  13     1156.21     1220.01     37.59 o 
  -6   8  13     3173.28     3061.07     78.48 o 
  -4   8  13       79.98       92.30      9.94 o 
  -2   8  13     3671.17     3718.80     98.82 o 
   0   8  13     2225.60     2308.91     60.52 o 
   2   8  13       71.31      100.94      7.96 o 
   4   8  13     4491.77     4645.92     94.79 o 
   6   8  13     1108.91     1155.90     27.57 o 
   8   8  13     3565.14     3640.29     74.85 o 
  10   8  13     3133.24     3221.96     80.40 o 
  -7   9  13     1636.94     1480.04     82.02 o 
  -5   9  13      600.43      503.19     52.18 o 
  -3   9  13     1305.00     1284.78     39.52 o 
  -1   9  13      187.13      193.72     12.71 o 
   1   9  13       52.33       58.13      9.60 o 
   3   9  13      521.11      521.34     20.84 o 
   5   9  13      273.56      269.01     15.35 o 
   7   9  13      124.43      139.80     26.80 o 
 -18   0  14     1063.61     1252.18     42.74 o 
 -16   0  14    21683.34    23234.29    586.96 o 
 -14   0  14     7213.45     7331.15    191.39 o 
 -12   0  14     6887.13     7165.88    187.63 o 
 -10   0  14    19634.26    19678.52    486.47 o 
  -8   0  14    13356.65    13352.41    255.01 o 
  -6   0  14    28476.37    28385.11    535.38 o 
  -4   0  14    41210.02    41723.21    796.01 o 
  -2   0  14      473.99      516.36     29.03 o 
   0   0  14   106701.90   113471.08   2162.76 o 
   2   0  14    28170.02    29848.16    615.26 o 
   4   0  14    18810.17    20126.32    415.39 o 
   6   0  14    50842.19    51799.20   1242.11 o 
   8   0  14      695.23      675.06     53.71 o 
  10   0  14    10858.17    10048.73    278.01 o 
  12   0  14    24382.86    24581.32    769.67 o 
  14   0  14       81.40      119.39     29.82 o 
  16   0  14    18842.24    19776.81    753.02 o 
  18   0  14     2293.78     2251.97    126.77 o 
 -17   1  14     4914.24     4875.39     96.23 o 
 -15   1  14     3576.64     3763.23     71.74 o 
 -13   1  14    28954.62    29936.41    534.57 o 
 -11   1  14     6366.95     6600.11    115.65 o 
  -9   1  14    75851.46    74075.89   1155.98 o 
  -7   1  14    29218.53    27969.96    352.55 o 
  -5   1  14       22.83       68.52      8.71 o 
  -3   1  14    24683.84    24323.67    340.51 o 
  -1   1  14    22394.36    22628.68    317.60 o 
   1   1  14     3380.64     3433.71     52.40 o 
   3   1  14    35597.65    36535.16    569.66 o 
   5   1  14     5096.86     5293.53     87.87 o 
   7   1  14    12502.30    12568.35    218.17 o 
   9   1  14    14291.81    14654.90    315.07 o 
  11   1  14      502.27      580.19     27.70 o 
  13   1  14     7512.69     7441.35    183.84 o 
  15   1  14     5790.35     6156.03    170.17 o 
  17   1  14     1469.45     1438.44     42.81 o 
 -18   2  14      607.19      622.85     25.34 o 
 -16   2  14       67.46       93.17      8.98 o 
 -14   2  14     1691.01     1666.06     40.51 o 
 -12   2  14      545.58      521.00     18.31 o 
 -10   2  14     1388.38     1309.67     28.15 o 
  -8   2  14      174.38      188.51      9.43 o 
  -6   2  14      524.67      541.01     14.85 o 
  -4   2  14      648.33      664.45     15.84 o 
  -2   2  14      552.52      509.43     14.94 o 
   0   2  14     3755.28     3816.90     62.33 o 
   2   2  14       67.35       85.59      7.43 o 
   4   2  14       36.31       56.63      6.94 o 
   6   2  14      106.58      123.95      9.35 o 
   8   2  14      392.67      375.37     13.41 o 
  10   2  14     4072.29     4265.68     92.24 o 
  12   2  14     2612.87     2487.53     62.14 o 
  14   2  14      207.94      201.89      9.84 o 
  16   2  14      302.99      328.79     15.01 o 
 -17   3  14     1443.32     1429.20     41.98 o 
 -15   3  14     2031.70     1980.08     45.85 o 
 -13   3  14     9066.00     9390.08    181.23 o 
 -11   3  14      124.10      131.98     12.68 o 
  -9   3  14     3728.09     3846.32     88.59 o 
  -7   3  14    14167.79    13737.07    313.36 o 
  -5   3  14        4.72       22.77      9.12 o 
  -3   3  14    12291.44    11892.03    198.66 o 
  -1   3  14     8566.67     8311.52    134.64 o 
   1   3  14      941.80      835.85     16.37 o 
   3   3  14    23826.80    23608.19    373.45 o 
   5   3  14     3640.22     3641.47     58.40 o 
   7   3  14     4103.94     4032.73     67.28 o 
   9   3  14     2510.16     2655.25     59.91 o 
  11   3  14     3120.45     3129.81     74.16 o 
  13   3  14     4271.02     4429.59    102.01 o 
  15   3  14     7098.05     6591.43    314.47 o 
  17   3  14      161.60      145.36     22.36 o 
 -16   4  14    21244.15    21126.71    586.20 o 
 -14   4  14     9266.25     9323.95    212.27 o 
 -12   4  14     9272.43     9668.08    203.91 o 
 -10   4  14    48450.60    47530.55    988.83 o 
  -8   4  14      828.27      880.68     28.54 o 
  -6   4  14    24595.01    23525.37    467.93 o 
  -4   4  14    27104.83    26014.23    697.85 o 
  -2   4  14      622.92      626.04     21.15 o 
   0   4  14    28688.55    27957.46    479.46 o 
   2   4  14    33845.46    32397.84    553.38 o 
   4   4  14     6059.42     5734.21    101.80 o 
   6   4  14    27007.27    26904.34    516.02 o 
   8   4  14     8021.35     8094.93    166.55 o 
  10   4  14    13304.28    13980.49    345.72 o 
  12   4  14    26038.75    27259.59    598.19 o 
  14   4  14        4.70       32.45      9.76 o 
  16   4  14    11456.10    11074.91    687.05 o 
 -15   5  14     1979.90     1728.58     47.30 o 
 -13   5  14    19830.21    20275.18    417.76 o 
 -11   5  14      244.33      280.86     13.15 o 
  -9   5  14    13366.26    13065.52    264.54 o 
  -7   5  14    26004.18    25600.43    514.10 o 
  -5   5  14      123.97      130.88     11.57 o 
  -3   5  14    18627.93    18132.84    368.61 o 
  -1   5  14    18780.21    18685.38    379.83 o 
   1   5  14     9266.81     9293.82    170.45 o 
   3   5  14    16341.73    16221.57    293.23 o 
   5   5  14     8564.01     8886.09    195.89 o 
   7   5  14     5066.16     5442.08    104.90 o 
   9   5  14    23318.95    24660.75    460.31 o 
  11   5  14      233.95      219.72     19.45 o 
  13   5  14     8670.41     8953.76    225.94 o 
  15   5  14    10730.91    11010.40    686.98 o 
 -14   6  14      192.95      206.08     12.49 o 
 -12   6  14       91.08       97.33      8.28 o 
 -10   6  14     3981.97     3851.53     93.34 o 
  -8   6  14     1658.63     1457.88     44.55 o 
  -6   6  14     2287.45     2181.87     70.68 o 
  -4   6  14     6893.82     6758.55    141.38 o 
  -2   6  14       71.59       91.75      9.93 o 
   0   6  14    10238.80    10066.00    207.52 o 
   2   6  14    12026.25    12201.69    275.07 o 
   4   6  14     2573.00     2668.63     54.21 o 
   6   6  14     4325.56     4680.57     90.66 o 
   8   6  14     1088.36     1027.64     28.02 o 
  10   6  14     2976.41     2952.50     91.62 o 
  12   6  14     1762.55     1883.54     49.83 o 
  14   6  14      988.21      928.72     45.62 o 
 -11   7  14      493.14      414.07     20.84 o 
  -9   7  14      524.15      442.95     25.04 o 
  -7   7  14     1146.73     1148.45     41.62 o 
  -5   7  14      208.42      203.97     17.16 o 
  -3   7  14     2511.55     2450.68     59.18 o 
  -1   7  14      554.61      582.24     23.58 o 
   1   7  14     2650.61     2647.82     62.88 o 
   3   7  14     5338.78     5172.59     98.37 o 
   5   7  14      101.03      132.02     13.13 o 
   7   7  14       43.66       61.77      8.01 o 
   9   7  14     2182.70     2154.52     50.97 o 
  11   7  14       39.24       50.50      8.23 o 
  -8   8  14     1950.42     2054.20    111.84 o 
  -6   8  14     8035.96     7294.53    190.69 o 
  -4   8  14    14371.82    13179.75    320.36 o 
  -2   8  14     2766.69     2567.94     82.87 o 
   0   8  14    15443.73    15435.50    419.84 o 
   2   8  14    11403.26    11022.37    261.86 o 
   4   8  14     1215.78     1210.18     30.18 o 
   6   8  14    17515.03    17281.29    344.99 o 
   8   8  14     1357.87     1349.98     32.91 o 
  -3   9  14    25266.26    22992.79   1422.08 o 
  -1   9  14     4191.98     4043.53    128.49 o 
   1   9  14     2758.16     2540.15     72.07 o 
   3   9  14    22922.02    22788.90    721.84 o 
   5   9  14     4449.56     4008.17    168.88 o 
 -17   1  15     7394.94     7407.97    153.14 o 
 -15   1  15     1869.76     1892.47     42.10 o 
 -13   1  15     5393.51     5753.38    107.38 o 
 -11   1  15    22725.44    23130.89    393.30 o 
  -9   1  15     4033.53     4124.20     69.26 o 
  -7   1  15    24904.47    24289.23    321.01 o 
  -5   1  15     7011.24     6801.74     97.24 o 
  -3   1  15      276.28      263.71      9.76 o 
  -1   1  15    23815.53    24496.18    341.45 o 
   1   1  15     4192.03     4275.74     64.01 o 
   3   1  15     8148.74     8736.49    134.54 o 
   5   1  15    19971.68    20104.99    316.02 o 
   7   1  15     2670.82     2786.43     69.07 o 
   9   1  15     2924.06     2867.21     60.90 o 
  11   1  15    18238.12    18639.87    505.60 o 
  13   1  15       10.83       23.31     11.83 o 
  15   1  15    10138.10    10745.30    291.11 o 
  17   1  15     2239.71     2241.79     89.64 o 
 -16   2  15     6556.60     7023.29    146.00 o 
 -14   2  15    31729.92    33348.22    629.58 o 
 -12   2  15     2643.92     2704.07     53.52 o 
 -10   2  15    11303.15    11973.10    230.52 o 
  -8   2  15    21352.91    21187.68    332.35 o 
  -6   2  15      117.35      144.11     10.51 o 
  -4   2  15    43464.67    42918.59    638.35 o 
  -2   2  15    19154.12    18647.22    271.54 o 
   0   2  15     9751.53     9904.01    152.73 o 
   2   2  15    42902.54    42551.20    661.39 o 
   4   2  15     3244.98     3359.26     53.52 o 
   6   2  15    16054.62    15743.16    239.17 o 
   8   2  15    23538.04    24001.46    484.90 o 
  10   2  15      640.40      751.26     25.15 o 
  12   2  15    16324.97    16774.37    415.12 o 
  14   2  15    12383.42    12576.57    356.99 o 
  16   2  15      865.40      788.20     30.35 o 
 -15   3  15     3238.91     3246.07     70.33 o 
 -13   3  15     5077.76     5271.45    103.78 o 
 -11   3  15    16094.29    16407.98    312.72 o 
  -9   3  15      422.55      410.34     16.59 o 
  -7   3  15    26052.15    25089.24    690.33 o 
  -5   3  15    31256.04    30464.79    607.62 o 
  -3   3  15      576.35      527.79     16.00 o 
  -1   3  15    26684.53    26286.41    429.79 o 
   1   3  15    14704.26    14452.25    220.74 o 
   3   3  15    14342.61    14186.60    216.73 o 
   5   3  15    47086.42    46602.65    763.61 o 
   7   3  15     1554.30     1480.75     32.56 o 
   9   3  15    21626.90    22097.92    493.87 o 
  11   3  15    10969.04    11625.88    286.33 o 
  13   3  15      442.05      489.04     18.28 o 
  15   3  15    12232.40    11707.12    645.92 o 
 -14   4  15     1333.40     1319.31     35.56 o 
 -12   4  15      731.10      828.40     28.79 o 
 -10   4  15      224.95      258.94     15.61 o 
  -8   4  15     1686.32     1742.54     44.83 o 
  -6   4  15       35.57       83.69     13.26 o 
  -4   4  15     9068.11     9345.23    230.07 o 
  -2   4  15     1684.27     1723.09     45.75 o 
   0   4  15     3940.40     3856.63     74.36 o 
   2   4  15     9207.74     9209.01    166.32 o 
   4   4  15     1755.59     1817.10     41.27 o 
   6   4  15    10672.62    11296.01    233.29 o 
   8   4  15      616.76      741.14     24.19 o 
  10   4  15       71.39       65.28     10.47 o 
  12   4  15     1135.63     1217.06     31.98 o 
  14   4  15     2978.54     2795.18     80.62 o 
 -13   5  15     2562.16     2485.96     60.19 o 
 -11   5  15      902.78     1065.93     30.56 o 
  -9   5  15      210.84      194.18     11.58 o 
  -7   5  15      809.55      948.05     30.09 o 
  -5   5  15     4214.06     4261.81     99.78 o 
  -3   5  15      353.30      402.23     20.82 o 
  -1   5  15    14793.21    14981.59    305.62 o 
   1   5  15     1831.91     1844.09     40.37 o 
   3   5  15     8274.11     8616.00    178.88 o 
   5   5  15     1295.69     1392.01     37.07 o 
   7   5  15     1066.78     1065.38     30.02 o 
   9   5  15     3040.25     3045.51     65.32 o 
  11   5  15     1548.70     1750.96     48.26 o 
  13   5  15     1005.64      910.80     30.93 o 
 -12   6  15      706.64      678.72     19.81 o 
 -10   6  15    17368.05    16901.35    349.87 o 
  -8   6  15    13905.84    14527.06    352.32 o 
  -6   6  15      392.04      360.68     18.26 o 
  -4   6  15    20510.78    20974.55    506.33 o 
  -2   6  15    15954.56    15894.09    324.09 o 
   0   6  15     1078.72     1106.76     33.03 o 
   2   6  15    17644.33    18113.11    362.48 o 
   4   6  15     7877.59     8315.32    170.20 o 
   6   6  15     6252.79     6897.43    141.48 o 
   8   6  15    17150.71    17650.80    384.49 o 
  10   6  15     3321.68     3113.25     78.71 o 
  12   6  15     5561.24     5398.39    132.03 o 
 -11   7  15    13838.65    12885.73    332.80 o 
  -9   7  15      401.10      459.51     19.98 o 
  -7   7  15    16762.64    17275.73    564.15 o 
  -5   7  15    14543.25    14167.55    310.14 o 
  -3   7  15      624.86      604.51     24.90 o 
  -1   7  15    27250.31    27025.11    596.31 o 
   1   7  15     2386.50     2385.73     56.35 o 
   3   7  15     9604.81     9558.81    195.99 o 
   5   7  15    16861.23    17726.00    385.34 o 
   7   7  15     4749.62     4749.15    106.01 o 
   9   7  15    16076.17    16116.10    350.15 o 
  11   7  15    11402.74    10511.70    334.83 o 
  -8   8  15     4089.42     3867.63    212.59 o 
  -6   8  15     1263.72     1066.83     47.89 o 
  -4   8  15     6396.41     6330.79    304.27 o 
  -2   8  15      389.47      379.76     18.48 o 
   0   8  15      216.22      240.49     15.85 o 
   2   8  15     5045.04     4932.75    175.95 o 
   4   8  15     1255.39     1291.13     34.79 o 
   6   8  15     1107.18     1099.58     27.56 o 
   8   8  15     5696.33     5322.62    201.11 o 
 -16   0  16     2694.35     2790.93     96.36 o 
 -14   0  16    14987.80    15597.64    395.72 o 
 -12   0  16    15647.98    16457.58    495.74 o 
 -10   0  16     1966.53     2045.37     55.67 o 
  -8   0  16     1547.10     1793.15     48.32 o 
  -6   0  16    54257.05    54055.08   1190.98 o 
  -4   0  16     3004.95     2998.66     70.34 o 
  -2   0  16    38948.42    38375.34    728.22 o 
   0   0  16    10352.54    11120.70    216.02 o 
   2   0  16      792.61      973.15     29.65 o 
   4   0  16    43379.11    45924.63   1324.49 o 
   6   0  16     1507.66     1559.68     51.67 o 
   8   0  16    28948.91    30449.16    993.70 o 
  10   0  16    22488.18    23063.49   1370.86 o 
  12   0  16     3384.26     3414.70    165.92 o 
  14   0  16    13588.75    14663.41    668.36 o 
  16   0  16     8656.13     8976.50    343.07 o 
 -15   1  16    14752.40    15177.88    290.38 o 
 -13   1  16      197.18      217.14     11.02 o 
 -11   1  16     8381.75     8618.53    148.60 o 
  -9   1  16    25234.30    26152.33    441.67 o 
  -7   1  16      808.03      837.21     26.49 o 
  -5   1  16    27194.90    27177.21    373.42 o 
  -3   1  16     7774.42     7928.81    119.55 o 
  -1   1  16     7179.74     7538.51    109.26 o 
   1   1  16    30093.06    30721.28    476.76 o 
   3   1  16      354.72      458.22     15.78 o 
   5   1  16    14868.30    15401.35    238.78 o 
   7   1  16    20834.90    21649.67    407.00 o 
   9   1  16       79.83      139.40      9.85 o 
  11   1  16    13175.50    14041.87    382.60 o 
  13   1  16     6357.36     6912.96    195.11 o 
  15   1  16     1171.96     1227.33     37.72 o 
 -16   2  16      592.14      581.88     18.88 o 
 -14   2  16      339.85      353.39     14.10 o 
 -12   2  16      150.58      138.83     10.65 o 
 -10   2  16       14.44       17.96     11.91 o 
  -8   2  16      470.54      518.60     17.68 o 
  -6   2  16      526.58      536.92     15.35 o 
  -4   2  16       27.24       26.22      8.20 o 
  -2   2  16      502.60      469.92     14.67 o 
   0   2  16      656.22      676.37     18.74 o 
   2   2  16       37.88       56.25      8.88 o 
   4   2  16     3031.01     2966.36     52.99 o 
   6   2  16      238.54      236.90     11.66 o 
   8   2  16     1349.75     1387.67     34.31 o 
  10   2  16     1693.57     1770.63     48.05 o 
  12   2  16      539.50      550.65     26.62 o 
  14   2  16     4133.29     3952.11    156.09 o 
  16   2  16       84.24       85.89     13.18 o 
 -15   3  16     7566.21     7731.99    175.21 o 
 -13   3  16      696.71      742.74     20.39 o 
 -11   3  16     5764.66     5857.82    114.66 o 
  -9   3  16     3595.93     3697.52     70.27 o 
  -7   3  16      172.73      158.32      9.95 o 
  -5   3  16     8911.35     9340.08    178.11 o 
  -3   3  16    10816.45    10883.29    220.99 o 
  -1   3  16     4808.16     4883.98     82.21 o 
   1   3  16    12012.56    11689.11    248.05 o 
   3   3  16     1217.68     1198.03     27.04 o 
   5   3  16     4862.69     4726.77     88.89 o 
   7   3  16     9149.21     9721.03    216.78 o 
   9   3  16       67.33      119.73     13.56 o 
  11   3  16     7210.97     7358.13    182.88 o 
  13   3  16     4599.17     4486.61    159.26 o 
  15   3  16      336.02      329.18     31.68 o 
 -14   4  16    12823.88    13451.39    302.57 o 
 -12   4  16    19631.24    20129.63    495.19 o 
 -10   4  16       73.73      117.70     10.14 o 
  -8   4  16    24354.04    25243.22    544.33 o 
  -6   4  16     5953.38     6623.47    165.43 o 
  -4   4  16     3608.18     3664.07     86.63 o 
  -2   4  16    33747.08    33467.63    626.47 o 
   0   4  16     4372.52     4324.59     86.08 o 
   2   4  16     7071.03     6926.99    143.41 o 
   4   4  16    10372.79    10449.50    215.85 o 
   6   4  16     2508.55     2599.73     58.05 o 
   8   4  16    14123.68    14757.71    325.93 o 
  10   4  16    13046.38    13847.17    304.08 o 
  12   4  16      791.05      678.12     23.06 o 
  14   4  16    12355.02    11116.26    364.47 o 
 -13   5  16     3073.91     2829.04     66.51 o 
 -11   5  16    16122.86    16286.94    336.99 o 
  -9   5  16    25878.76    25249.46    531.23 o 
  -7   5  16       20.65      112.32     16.47 o 
  -5   5  16    31434.64    31847.42    765.43 o 
  -3   5  16     9263.35     9522.61    233.33 o 
  -1   5  16     3335.16     3233.72     75.74 o 
   1   5  16    29403.10    29453.84    549.13 o 
   3   5  16     1838.67     1898.73     44.57 o 
   5   5  16    20980.72    21795.49    411.48 o 
   7   5  16    14429.19    15184.58    286.53 o 
   9   5  16        6.03       14.45      7.09 o 
  11   5  16    21802.34    21154.21    505.07 o 
  13   5  16     2818.02     2809.65     92.79 o 
 -12   6  16     3629.46     3217.53     98.02 o 
 -10   6  16        3.53        6.21      7.32 o 
  -8   6  16     2162.84     2247.80     59.69 o 
  -6   6  16      450.53      514.23     21.63 o 
  -4   6  16     1294.18     1283.62     39.26 o 
  -2   6  16     5920.86     6120.65    152.07 o 
   0   6  16      211.02      241.59     12.43 o 
   2   6  16     3476.72     3440.41     73.00 o 
   4   6  16     2498.07     2481.17     54.24 o 
   6   6  16      677.51      639.35     18.91 o 
   8   6  16     5595.65     5531.05    123.01 o 
  10   6  16      321.28      415.42     16.20 o 
  12   6  16      701.31      642.70     26.84 o 
  -9   7  16     1076.60      965.53     26.92 o 
  -7   7  16       62.45       52.16      9.54 o 
  -5   7  16     2268.31     2239.47     52.69 o 
  -3   7  16     1942.91     1908.82     51.01 o 
  -1   7  16       92.79      108.91     12.54 o 
   1   7  16     2281.28     2049.78     49.17 o 
   3   7  16     1298.68     1257.53     35.36 o 
   5   7  16      141.85      135.22      8.95 o 
   7   7  16     1292.60     1176.08     29.60 o 
   9   7  16      458.44      413.02     20.78 o 
  -6   8  16     4099.54     3524.89    150.25 o 
  -4   8  16      246.19      196.86     39.13 o 
  -2   8  16    15290.42    14683.03    465.26 o 
   0   8  16     9430.44     9013.29    288.07 o 
   2   8  16     6916.04     6613.73    259.56 o 
   4   8  16    13207.95    11732.97    434.53 o 
   6   8  16      420.99      308.66     17.06 o 
 -15   1  17     5732.34     5801.65    113.08 o 
 -13   1  17     6887.35     7265.12    142.02 o 
 -11   1  17      376.91      409.78     14.03 o 
  -9   1  17    11026.19    11287.10    192.94 o 
  -7   1  17    16289.28    16489.36    282.00 o 
  -5   1  17     1306.19     1435.59     30.05 o 
  -3   1  17    12029.87    12053.70    201.86 o 
  -1   1  17     6160.57     6401.27    107.24 o 
   1   1  17    11505.56    11874.11    191.17 o 
   3   1  17    18590.06    19939.15    374.09 o 
   5   1  17      188.30      196.68     10.32 o 
   7   1  17     8448.07     8993.59    197.57 o 
   9   1  17    10020.90    10466.63    212.14 o 
  11   1  17      231.32      241.74     15.76 o 
  13   1  17    12244.58    12045.87    358.69 o 
  15   1  17     2861.86     2907.37     93.99 o 
 -14   2  17      158.81      145.34      9.57 o 
 -12   2  17    16080.46    16480.38    313.53 o 
 -10   2  17    28441.15    29948.24    567.12 o 
  -8   2  17      444.97      455.35     17.55 o 
  -6   2  17    36375.17    37320.08    637.19 o 
  -4   2  17    16734.71    17348.79    330.15 o 
  -2   2  17     7888.47     8193.16    138.97 o 
   0   2  17    36739.41    37784.46    618.72 o 
   2   2  17     9779.78    10149.79    205.34 o 
   4   2  17     7249.11     7277.43    159.47 o 
   6   2  17    25666.26    26330.47    522.71 o 
   8   2  17      204.25      237.26     16.24 o 
  10   2  17    26015.07    26377.92    700.50 o 
  12   2  17     4331.33     4623.41    149.27 o 
  14   2  17     1737.04     1670.44     86.63 o 
 -15   3  17    10731.76    10052.28    485.44 o 
 -13   3  17    14488.20    14807.32    304.70 o 
 -11   3  17      427.18      429.39     15.33 o 
  -9   3  17    19098.56    19331.67    367.71 o 
  -7   3  17    22049.22    22097.92    432.94 o 
  -5   3  17     1568.62     1709.69     39.59 o 
  -3   3  17    24126.29    24380.93    427.36 o 
  -1   3  17     2700.16     2708.38     51.99 o 
   1   3  17     9205.60     9625.57    197.40 o 
   3   3  17    29788.48    31109.39    585.85 o 
   5   3  17      702.52      694.33     22.20 o 
   7   3  17     9812.52     9791.69    217.92 o 
   9   3  17    15165.81    15791.43    385.30 o 
  11   3  17      116.94      139.09     11.17 o 
  13   3  17    11424.94    11134.95    296.00 o 
 -14   4  17        6.38       16.77     10.54 o 
 -12   4  17     2823.63     2816.12     74.70 o 
 -10   4  17      217.14      225.13     20.65 o 
  -8   4  17      735.88      750.63     23.86 o 
  -6   4  17      292.42      417.60     31.39 o 
  -4   4  17     1390.68     1406.57     38.12 o 
  -2   4  17      446.37      449.47     16.37 o 
   0   4  17     3470.98     3440.22     65.19 o 
   2   4  17     1379.39     1433.48     35.29 o 
   4   4  17     1387.28     1558.11     40.74 o 
   6   4  17      396.70      464.61     20.64 o 
   8   4  17      200.32      199.92     12.06 o 
  10   4  17     6331.20     6144.00    136.97 o 
  12   4  17      862.73      680.21     24.46 o 
 -11   5  17       96.59      111.05     12.15 o 
  -9   5  17     5890.85     5920.16    138.04 o 
  -7   5  17     2984.35     2967.62     68.83 o 
  -5   5  17      321.19      369.04     19.39 o 
  -3   5  17     6920.22     6820.91    169.04 o 
  -1   5  17     1054.49     1028.60     29.63 o 
   1   5  17      208.11      199.36     10.68 o 
   3   5  17     5677.09     5736.52    118.88 o 
   5   5  17     3013.28     3244.42     69.55 o 
   7   5  17     4543.18     4495.62     87.75 o 
   9   5  17     3032.51     2885.76     66.49 o 
  11   5  17     1015.73      904.59     26.57 o 
 -10   6  17    11603.24    11243.42    330.15 o 
  -8   6  17       36.99       61.87      8.53 o 
  -6   6  17    18665.65    18575.21    446.51 o 
  -4   6  17     7575.55     7762.40    190.97 o 
  -2   6  17    11177.56    11293.97    296.59 o 
   0   6  17    23536.96    23867.28    683.19 o 
   2   6  17      422.59      423.06     16.56 o 
   4   6  17    15528.87    15646.73    314.77 o 
   6   6  17    12987.71    12675.05    239.72 o 
   8   6  17      946.75      820.27     34.34 o 
  10   6  17     7900.64     7757.18    209.12 o 
  -7   7  17    12787.49    11469.20    264.15 o 
  -5   7  17     3615.42     3623.56     90.39 o 
  -3   7  17    19167.79    19505.45    532.40 o 
  -1   7  17     2760.95     2713.01     78.53 o 
   1   7  17     6225.68     6207.51    151.15 o 
   3   7  17    17251.79    16423.58    387.60 o 
   5   7  17      867.89      853.97     24.23 o 
   7   7  17    12610.08    11643.70    296.08 o 
  -2   8  17     3985.55     3736.99    242.42 o 
   0   8  17     6725.61     6465.65    256.40 o 
   2   8  17      716.33      658.40     33.79 o 
 -14   0  18    17653.94    17289.86    436.96 o 
 -12   0  18      675.21      726.48     25.82 o 
 -10   0  18    66663.47    70149.50   1774.27 o 
  -8   0  18     5665.42     5989.77    162.23 o 
  -6   0  18    37091.81    40126.04   1030.98 o 
  -4   0  18    39308.54    42015.88   1255.02 o 
  -2   0  18     5794.15     6063.62    160.79 o 
   0   0  18    22335.75    23596.53    545.58 o 
   2   0  18    22934.70    25283.34    660.38 o 
   4   0  18     3906.44     4270.75    117.63 o 
   6   0  18    25002.95    26586.16    694.49 o 
   8   0  18    18976.89    20064.10    748.20 o 
  10   0  18     1922.97     1899.29     64.01 o 
  12   0  18    19885.40    19496.16    806.74 o 
  14   0  18     2104.47     2230.56     88.28 o 
 -15   1  18       83.78       96.90     18.64 o 
 -13   1  18     9204.16     9339.98    180.53 o 
 -11   1  18    11619.69    11691.67    199.19 o 
  -9   1  18     2982.47     3034.68     55.50 o 
  -7   1  18    10115.39    10123.02    174.80 o 
  -5   1  18     9263.89     9794.85    181.04 o 
  -3   1  18     2763.09     2820.80     55.94 o 
  -1   1  18    23606.78    25115.77    494.61 o 
   1   1  18       63.69       89.49      9.90 o 
   3   1  18    22831.74    24943.29    490.44 o 
   5   1  18    12395.22    13944.18    331.97 o 
   7   1  18      196.41      204.85     11.55 o 
   9   1  18    10483.29    10992.31    222.23 o 
  11   1  18     5103.77     4915.98    135.61 o 
  13   1  18      194.11      224.95     17.91 o 
 -14   2  18      687.47      643.34     22.25 o 
 -12   2  18       66.42       76.11      7.19 o 
 -10   2  18      414.37      438.78     15.85 o 
  -8   2  18     1280.54     1277.18     30.92 o 
  -6   2  18     2608.32     2760.92     58.96 o 
  -4   2  18      850.32      925.22     23.17 o 
  -2   2  18      695.46      712.41     21.92 o 
   0   2  18     1102.92     1257.67     33.92 o 
   2   2  18      119.55      126.22     10.07 o 
   4   2  18       11.39       23.29     14.17 o 
   6   2  18       33.24       79.13     14.85 o 
   8   2  18       43.14       42.91     10.78 o 
  10   2  18      625.64      562.79     24.22 o 
  12   2  18      279.51      303.98     19.82 o 
  14   2  18      340.65      256.74     17.89 o 
 -13   3  18     7716.30     7780.39    177.68 o 
 -11   3  18     5073.14     5060.85    107.29 o 
  -9   3  18       68.82       81.08      9.72 o 
  -7   3  18    19487.57    19788.96    420.53 o 
  -5   3  18     6492.28     6695.19    134.53 o 
  -3   3  18     2994.34     3046.70     57.64 o 
  -1   3  18    10020.72    10378.57    197.02 o 
   1   3  18     1712.61     1768.56     36.62 o 
   3   3  18     4997.83     5076.35     99.08 o 
   5   3  18    14584.18    14751.07    298.03 o 
   7   3  18       57.13       91.19     11.71 o 
   9   3  18    10716.79    10724.56    287.70 o 
  11   3  18     1992.38     2065.60     59.51 o 
  13   3  18     5554.61     4890.49    268.59 o 
 -12   4  18        7.92       28.05      7.81 o 
 -10   4  18    17304.38    17671.53    448.12 o 
  -8   4  18    11340.60    11262.17    256.64 o 
  -6   4  18     5949.64     5807.68    118.62 o 
  -4   4  18    33713.14    33772.64    678.25 o 
  -2   4  18     4058.70     4071.61     86.24 o 
   0   4  18    14252.35    14333.98    254.90 o 
   2   4  18    30379.65    30779.47    619.73 o 
   4   4  18     1270.34     1331.02     33.11 o 
   6   4  18    17240.15    17854.79    392.67 o 
   8   4  18     9240.05     9618.81    235.84 o 
  10   4  18     2581.15     2330.63     54.33 o 
  12   4  18     6513.28     6846.27    209.59 o 
 -11   5  18     9312.74     8543.04    246.23 o 
  -9   5  18      294.74      312.10     15.75 o 
  -7   5  18    32011.52    31261.93    742.46 o 
  -5   5  18     9570.73     9134.08    275.50 o 
  -3   5  18     7317.48     7104.45    156.89 o 
  -1   5  18    20715.43    21348.59    463.00 o 
   1   5  18     4133.49     4081.75     74.87 o 
   3   5  18    20719.99    20895.27    419.89 o 
   5   5  18    40592.35    41862.74    837.45 o 
   7   5  18     1274.30     1219.86     28.64 o 
   9   5  18     9130.01     9457.59    226.97 o 
  11   5  18     9732.36     8551.84    316.71 o 
  -8   6  18      120.38      119.65      9.57 o 
  -6   6  18      950.98      899.41     30.56 o 
  -4   6  18     4195.52     4176.41    119.50 o 
  -2   6  18      711.04      719.98     24.40 o 
   0   6  18     1373.48     1504.06     41.04 o 
   2   6  18     1613.04     1585.67     38.56 o 
   4   6  18       14.13       29.08      6.68 o 
   6   6  18      231.98      263.17     12.24 o 
   8   6  18     2818.64     2640.45     66.40 o 
  -5   7  18      781.94      864.61     33.59 o 
  -3   7  18      525.57      516.20     19.45 o 
  -1   7  18      606.25      599.07     30.96 o 
   1   7  18     2843.81     2640.19     74.72 o 
   3   7  18      287.48      281.76     14.21 o 
   5   7  18     2576.67     2337.34     96.94 o 
 -13   1  19      125.59      127.86      7.33 o 
 -11   1  19    10221.80    10137.80    183.47 o 
  -9   1  19     6896.16     7099.05    153.27 o 
  -7   1  19      364.77      434.42     18.82 o 
  -5   1  19    23404.73    24842.42    484.29 o 
  -3   1  19     1615.88     1710.77     39.38 o 
  -1   1  19     9780.33    10713.61    211.75 o 
   1   1  19    13602.22    14297.68    283.50 o 
   3   1  19      780.65      854.57     24.14 o 
   5   1  19    15013.42    16188.69    379.30 o 
   7   1  19     1763.98     1835.36     44.52 o 
   9   1  19     1395.14     1357.68     39.06 o 
  11   1  19     3342.99     3368.24     93.13 o 
  13   1  19      763.08      742.32     27.20 o 
 -12   2  19    12109.66    11814.43    294.45 o 
 -10   2  19     3863.70     3907.64     79.83 o 
  -8   2  19    31036.15    31311.87    604.16 o 
  -6   2  19      385.52      475.46     25.18 o 
  -4   2  19    18791.05    19561.99    382.03 o 
  -2   2  19    26942.71    28250.12    516.93 o 
   0   2  19     1124.99     1275.07     31.34 o 
   2   2  19    22889.16    24530.73    525.56 o 
   4   2  19    15882.50    17467.77    375.08 o 
   6   2  19     5396.12     5686.54    126.59 o 
   8   2  19    23573.60    24921.55    759.74 o 
  10   2  19     7169.82     7503.75    238.34 o 
  12   2  19     2228.89     2239.07     63.54 o 
 -11   3  19    22379.61    21663.35    489.47 o 
  -9   3  19     4088.45     4142.92     97.68 o 
  -7   3  19     3772.66     3756.72    104.23 o 
  -5   3  19    11203.88    11283.55    223.66 o 
  -3   3  19     1731.04     1925.25     42.91 o 
  -1   3  19    14355.65    14747.53    291.94 o 
   1   3  19    13874.04    14470.20    268.76 o 
   3   3  19      311.31      307.71     13.23 o 
   5   3  19    26618.66    27545.21    586.09 o 
   7   3  19     7242.89     7911.76    213.05 o 
   9   3  19     1682.78     1711.20     50.61 o 
  11   3  19    10777.33    10532.58    279.72 o 
 -10   4  19      495.07      519.28     31.43 o 
  -8   4  19     3066.82     2880.61     77.62 o 
  -6   4  19       21.54       34.00      9.03 o 
  -4   4  19     2382.92     2260.93     49.53 o 
  -2   4  19     2305.13     2330.15     50.38 o 
   0   4  19      126.35      123.29      9.17 o 
   2   4  19      394.11      403.78     17.15 o 
   4   4  19      343.89      371.86     16.04 o 
   6   4  19      299.08      316.77     14.68 o 
   8   4  19     2730.36     2703.63     62.19 o 
  10   4  19     1455.56     1335.22     34.17 o 
  -9   5  19      645.30      621.39     24.65 o 
  -7   5  19     4218.82     4025.60    152.55 o 
  -5   5  19     2386.34     2458.06     63.67 o 
  -3   5  19      994.01      976.24     29.98 o 
  -1   5  19      346.19      343.57     14.99 o 
   1   5  19     2627.02     2506.50     55.17 o 
   3   5  19     2209.62     2062.82     42.15 o 
   5   5  19      217.10      220.16     10.53 o 
   7   5  19     7801.47     7216.00    146.11 o 
   9   5  19       34.78       24.08      6.82 o 
  -6   6  19     5735.98     5394.77    142.01 o 
  -4   6  19     4046.55     3961.02     98.06 o 
  -2   6  19    18466.16    17543.08    450.21 o 
   0   6  19     2046.55     2054.99     52.91 o 
   2   6  19    16095.53    15169.17    363.29 o 
   4   6  19     5199.57     5055.36    103.17 o 
   6   6  19      512.23      501.05     13.58 o 
  -1   7  19    11341.54    10904.79    442.89 o 
   1   7  19    15147.07    13978.52    440.12 o 
 -12   0  20    21536.40    21303.96    789.31 o 
 -10   0  20     8285.69     8340.90    274.12 o 
  -8   0  20     8875.25     8751.71    228.39 o 
  -6   0  20    32302.76    33723.80   1007.57 o 
  -4   0  20      761.16      835.54     30.00 o 
  -2   0  20    14169.69    14757.62    634.75 o 
   0   0  20    21732.33    24075.26    720.70 o 
   2   0  20      701.89      803.19     37.33 o 
   4   0  20    29928.52    31324.10    934.74 o 
   6   0  20     1945.72     2032.56     89.43 o 
   8   0  20     7007.27     6776.48    256.69 o 
  10   0  20    22874.90    21441.92    981.56 o 
  12   0  20     3940.14     3524.33    193.93 o 
 -11   1  20     1652.80     1771.32     44.76 o 
  -9   1  20    10669.42    10878.78    231.44 o 
  -7   1  20     5671.10     5625.46    112.82 o 
  -5   1  20      574.12      670.35     19.93 o 
  -3   1  20    18150.65    19601.26    383.05 o 
  -1   1  20      330.64      329.58     14.28 o 
   1   1  20     9923.33    10332.90    204.15 o 
   3   1  20    11542.15    12614.38    249.63 o 
   5   1  20       61.90       87.52     10.24 o 
   7   1  20    11071.43    11308.91    225.82 o 
   9   1  20     1755.52     1804.42     52.59 o 
  11   1  20     3629.80     3361.90    127.70 o 
 -12   2  20      392.76      407.73     23.28 o 
 -10   2  20      577.33      583.59     17.13 o 
  -8   2  20      233.25      213.01     11.45 o 
  -6   2  20    14182.09    14646.59    310.60 o 
  -4   2  20      856.70      880.06     23.23 o 
  -2   2  20     3378.05     3476.94     72.23 o 
   0   2  20       19.97       32.01      7.82 o 
   2   2  20      148.08      148.42     10.40 o 
   4   2  20     4591.17     4625.58    101.05 o 
   6   2  20      626.21      598.49     19.58 o 
   8   2  20     1157.03     1115.54     37.79 o 
  10   2  20      152.63      175.25     11.18 o 
 -11   3  20     3213.45     3114.63    192.05 o 
  -9   3  20     5062.94     4992.16    130.70 o 
  -7   3  20      653.16      656.78     23.94 o 
  -5   3  20     3125.68     3217.32     89.70 o 
  -3   3  20     4658.16     4744.41     96.19 o 
  -1   3  20       67.37       86.05      8.79 o 
   1   3  20     4646.18     4782.02     98.48 o 
   3   3  20     2478.17     2589.34     60.24 o 
   5   3  20      184.69      202.49     11.60 o 
   7   3  20     1163.25     1235.11     33.93 o 
   9   3  20     5781.72     5619.66    133.85 o 
  11   3  20      593.29      536.33     20.99 o 
 -10   4  20     8137.59     7666.35    391.90 o 
  -8   4  20     4173.67     4063.34    155.19 o 
  -6   4  20    17654.95    17373.53    443.65 o 
  -4   4  20     4615.10     4349.48     95.00 o 
  -2   4  20    18597.64    18778.28    376.26 o 
   0   4  20    22787.52    22888.19    499.83 o 
   2   4  20      509.09      513.39     16.47 o 
   4   4  20    16501.51    16694.10    355.73 o 
   6   4  20     4162.11     4223.38     92.58 o 
   8   4  20     4373.77     4268.52     92.86 o 
  -7   5  20     2567.72     2453.57     81.77 o 
  -5   5  20     5353.43     5379.05    146.40 o 
  -3   5  20     8495.36     8322.03    180.98 o 
  -1   5  20       82.63       89.85     10.27 o 
   1   5  20    13683.82    13349.04    307.35 o 
   3   5  20     5915.26     6028.50    120.85 o 
   5   5  20      585.72      588.20     14.59 o 
   7   5  20    11587.24    11058.22    255.71 o 
  -4   6  20        6.89       16.51      8.94 o 
  -2   6  20     1527.24     1364.51     40.40 o 
   0   6  20     1386.35     1382.61     41.39 o 
   2   6  20      266.73      261.68     11.29 o 
   4   6  20     2470.15     2380.68     73.01 o 
 -11   1  21     1271.24     1179.50     48.29 o 
  -9   1  21     1765.53     1703.32     39.67 o 
  -7   1  21    12173.68    12527.84    265.96 o 
  -5   1  21     3404.16     3541.09     72.45 o 
  -3   1  21    12513.07    13159.36    258.31 o 
  -1   1  21     7415.69     7795.32    154.50 o 
   1   1  21      103.16      144.97     10.63 o 
   3   1  21     7391.68     8061.07    191.32 o 
   5   1  21    11524.37    11481.65    269.31 o 
   7   1  21      361.84      359.95     15.72 o 
   9   1  21     8072.94     7150.68    191.48 o 
 -10   2  21    17974.51    17310.85    514.97 o 
  -8   2  21     6057.51     6051.78    129.53 o 
  -6   2  21    12866.21    12992.85    274.86 o 
  -4   2  21    30950.59    30802.29    649.79 o 
  -2   2  21       44.86       43.38      8.10 o 
   0   2  21    18012.50    19011.55    402.80 o 
   2   2  21    10653.02    10960.16    233.01 o 
   4   2  21     2140.92     1983.44     46.56 o 
   6   2  21    20495.16    20760.28    441.33 o 
   8   2  21     4107.44     4132.26    112.66 o 
  10   2  21     6367.62     5615.29    305.95 o 
  -9   3  21     3732.80     3497.92    104.05 o 
  -7   3  21    16855.69    16726.10    428.69 o 
  -5   3  21      752.97      730.32     22.47 o 
  -3   3  21     5821.52     5968.30    141.36 o 
  -1   3  21    15025.16    15424.12    326.64 o 
   1   3  21      227.96      214.91     10.11 o 
   3   3  21    13472.49    13751.82    270.36 o 
   5   3  21     6707.36     6512.04    141.05 o 
   7   3  21      306.73      284.60     14.30 o 
   9   3  21    11596.71    10701.64    250.90 o 
  -6   4  21     2800.58     2569.69     78.86 o 
  -4   4  21     3052.45     2903.44    101.66 o 
  -2   4  21      151.95      144.22      9.83 o 
   0   4  21     1122.19     1125.00     25.64 o 
   2   4  21     1341.29     1269.01     28.64 o 
   4   4  21     1007.09     1020.93     27.29 o 
   6   4  21     3671.95     3449.58     75.39 o 
  -5   5  21      628.13      638.29     28.63 o 
  -3   5  21     1275.82     1113.41     32.42 o 
  -1   5  21     1567.26     1438.32     36.28 o 
   1   5  21      182.07      191.76     10.00 o 
   3   5  21     2017.90     1943.57     47.22 o 
   5   5  21     2178.80     1943.00     73.68 o 
  -8   0  22    21785.40    21769.44    806.33 o 
  -6   0  22      720.75      728.74     28.46 o 
  -4   0  22    14617.56    14590.81    437.96 o 
  -2   0  22    24430.97    26093.49    780.03 o 
   0   0  22      151.66      196.42     19.59 o 
   2   0  22    24385.70    25669.62    954.89 o 
   4   0  22     3589.58     3760.26    146.18 o 
   6   0  22     9071.77     8831.87    331.72 o 
   8   0  22    19615.74    18458.83    930.98 o 
  -9   1  22      203.53      230.58     16.98 o 
  -7   1  22    12223.49    11929.69    278.63 o 
  -5   1  22     8193.16     8119.57    160.10 o 
  -3   1  22      880.07      917.06     22.46 o 
  -1   1  22    17356.47    17847.82    410.16 o 
   1   1  22     6191.61     6155.25    176.86 o 
   3   1  22     1856.01     1879.06     55.39 o 
   5   1  22     8874.82     8796.53    233.61 o 
   7   1  22     9738.20     8981.64    236.04 o 
  -8   2  22      324.93      290.81     17.59 o 
  -6   2  22      168.41      168.08      9.83 o 
  -4   2  22      719.31      716.44     20.84 o 
  -2   2  22      554.20      534.44     19.95 o 
   0   2  22      324.65      328.85     15.28 o 
   2   2  22       44.07       58.35     13.45 o 
   4   2  22      165.97      161.46     11.27 o 
   6   2  22      717.77      700.10     21.18 o 
   8   2  22      663.09      614.06     23.67 o 
  -7   3  22     6559.79     6139.94    180.20 o 
  -5   3  22     4940.74     4778.34    125.34 o 
  -3   3  22      385.85      350.18     16.10 o 
  -1   3  22     3543.16     3327.27     72.90 o 
   1   3  22     2737.47     2567.27     57.42 o 
   3   3  22      951.74      974.83     27.57 o 
   5   3  22    12458.14    11841.33    309.60 o 
   7   3  22      245.77      223.82     12.01 o 
  -4   4  22    25776.32    22998.86    664.91 o 
  -2   4  22    16134.22    14854.18    378.73 o 
   0   4  22      718.42      697.83     20.22 o 
   2   4  22    16029.32    14962.73    390.30 o 
   4   4  22    10828.04     9806.41    300.35 o 
  -5   1  23     3433.19     3407.78     92.47 o 
  -3   1  23     1011.07     1017.80     25.46 o 
  -1   1  23      830.61      846.00     24.49 o 
   1   1  23     6778.02     6752.31    225.38 o 
   3   1  23     2166.37     2115.60     71.41 o 
   5   1  23     2226.07     2215.10     70.85 o 
  -4   2  23       70.71       83.54      9.87 o 
  -2   2  23    24614.89    23715.47    571.51 o 
   0   2  23     9630.27     9126.50    221.37 o 
   2   2  23     5469.50     5171.96    159.03 o 
   4   2  23    17437.54    16239.29    539.55 o 
  -3   3  23     1731.87     1846.28    113.71 o 
  -1   3  23     3720.15     3373.08    103.79 o 
   1   3  23    12057.96    11176.52    483.63 o 
   3   3  23     1948.20     1838.69     72.17 o 
  -2   0  24     1099.75     1018.73     43.43 o 
   0   0  24    16436.13    15084.53    561.44 o 
   2   0  24     4350.99     4147.62    216.33 o 
   1   1  24     2699.36     2523.39     98.64 o 
                                                 
